# Supplementary material for: The Non-N6-Methyladenosine Epitranscriptome Patterns and Characteristics of Tumor Microenvironment Infiltration and Mesenchymal Transition in Glioblastoma
Source: Front Immunol. 2022 Jan 26;12:809808. doi: 10.3389/fimmu.2021.809808 (PMC8825368; doi:10.3389/fimmu.2021.809808)
Supplement: Supplementary file 2 [file DataSheet_2.xlsx]

## Sheet: Table S1
Table S1: Summary of non-m6A RNA modification regulators.
Gene	Type	Class
TRUB1	Ψ	writer
TRUB2
DKC1
PUS1
PUS7
TRMT6	m1A	writer
TRMT61B
TRMT61A
FTO		eraser
ALKBH1
ALKBH3
YTHDC1		reader
YTHDF3
YTHDF1
YTHDF2
PCIF1	m6Am	writer
FTO		eraser
CPSF6	APA	writer
PCF11
CLP1
NUDT21
PABPN1
METTL1	m7G	writer
FBL	Nm	writer
NSUN2	m5C	writer
TET2		eraser
YBX1		reader
NAT10	ac4C	writer
THUMPD1
ADAR	I	writer
ADARB1
ADARB2
UPP1	U	writer

## Sheet: Table S2
Table S2: Estimation of 22 kinds of tumor microenvironment-infiltrating immune cells in 539 GBM patients by CIBERSORT.
ID	Cluster	B cells naive	B cells memory	Plasma cells	T cells CD8	T cells CD4 naive	T cells CD4 memory resting	T cells CD4 memory activated	T cells follicular helper	T cells regulatory (Tregs)	T cells gamma delta	NK cells resting	NK cells activated	Monocytes	Macrophages M0	Macrophages M1	Macrophages M2	Dendritic cells resting	Dendritic cells activated	Mast cells resting	Mast cells activated	Eosinophils	Neutrophils
CGGA325_CGGA_1001	A	0.0373024	0	0	0.0708982	0	0.0826776	0	0.0358505	0.0122758	0	0	0.087676	0.137194	0	0.0041545	0.288007	0.0141242	0	0	0.204466	0.0183478	0.00702571
CGGA325_CGGA_1007	B	0.180629	0	0.178637	0.0108353	0.0283659	0.00328041	0	0.00351052	0	0	0.0401455	0.0154478	0.00127556	0.128756	0.00515268	0.387651	0	0	0.0163129	0	0	0
CGGA325_CGGA_1008	B	0.085346	0	0.0211925	0	0	0.212418	0	0.0920958	0.0603236	0	0.100149	0	0.0321831	0.127509	0	0.205816	0	0.0144629	0	0.0485033	0	0
CGGA325_CGGA_1011	B	0.112092	0	0.0204041	0.0634357	0	0.121001	0	0.021171	0.0120344	0	0	0.0573369	0.0179318	0	0	0.312155	0.0246002	0	0	0.229735	0.00282552	0.00527882
CGGA325_CGGA_1015	B	0.0530861	0	0.00570732	0.0724654	0	0.0480635	0	0.0571276	0.0296889	0	0.000263425	0.00993549	0	0.227577	0.0366692	0.450115	0	0	0.000729775	0	0	0.0085711
CGGA325_CGGA_1019	A	0.0828105	0	0.0216653	0.0326269	0	0.00907122	0	0.0422446	0.0238616	0	0	0.0529613	0.0501709	0.0396062	0.0136055	0.542505	0	0	0	0.0880921	0	0.000778927
CGGA325_CGGA_1023	A	0	0	0.142883	0.0526967	0	0.0417904	0	0.211643	0	0	0	0.109593	0.0470398	0	0	0.280483	0	0	0	0.113871	0	0
CGGA325_CGGA_1024	B	0.0143509	0	0.0632883	0	0	0.213271	0	0.0230804	0.0588312	0	0.120666	0	0.0366633	0.0588972	0	0.341296	0	0.0158492	0.0417869	0	0	0.0120199
CGGA325_CGGA_1026	B	0.229249	0	0.0564122	0.00878433	0	0.0972045	0	0.0145698	0.0126443	0	0.0635247	0.012727	0.0416286	0	0	0.415158	0	0.00388723	0	0.0252523	0	0.0189579
CGGA325_CGGA_1035	B	0.0630816	0	0	0.0137436	0	0.0961419	0	0.00761654	0.022826	0	0.0961256	0	0.0158291	0.339344	0.00114072	0.209975	0	0	0	0.108523	0	0.025653
CGGA325_CGGA_1039	C	0.119423	0	0.0888898	0.0421124	0	0.0997677	0	0.0345206	0	0	0.0492234	0.0575128	0.0207973	0	0.00581941	0.461403	0	0	0.0205304	0	0	0
CGGA325_CGGA_1045	B	0.0571761	0	0.0403307	0.0415163	0	0.0225989	0	0.0358049	0.0662412	0	0.108378	0.0210767	0.0576731	0.130164	0	0.332118	0	0.0117888	0	0.0667051	0	0.00842834
CGGA325_CGGA_1049	B	0	0	8.25e-05	0.0270714	0	0.000976592	0	0.0744057	0.0358809	0	0.0652253	0	0	0.457324	0	0.189505	0	0	0	0.149529	0	0
CGGA325_CGGA_1053	A	0.0165375	0	0.00803665	0.0375366	0	0.0585666	0	0.0148781	0.0309753	0	0.00746213	0.0305965	0	0.225938	0	0.532229	0	0.00623547	0.0233853	0	0	0.00762336
CGGA325_CGGA_1060	C	0.147702	0	0.174645	0.00201813	0.00224046	0.0159726	0	0.0692875	0	0	0	0.0574706	0.0272134	0	0.00410906	0.480139	0	0	0.0192027	0	0	0
CGGA325_CGGA_1068	B	0.087658	0	0.0220013	0.056592	0	0.101911	0	0.00409545	0.00293999	0	0.0273602	0	0.0520024	0	0.00307012	0.571505	0	0	0.0515741	0	0	0.0192907
CGGA325_CGGA_1070	B	0.161239	0	0.0748875	0.0400526	0	0.0619555	0	0.0205498	0.022778	0	0.0313541	0.0162613	0.00518825	0.0128896	0.00340111	0.526588	0	0.00369328	0	0.015977	0	0.00318419
CGGA325_CGGA_1072	C	0.0136074	0	0	0.058346	0	0.209195	0	0.0232776	0.0628821	0	0.124142	0.000147647	0.055576	0	0.027067	0.414135	0	0.00803958	0.00358405	0	0	0
CGGA325_CGGA_1073	B	0.0932229	0	0.0541592	0.0437862	0	0.0237108	0	0.0058283	0.0236367	0	0.05105	0	0.00637831	0.299438	0	0.346672	0	0	0	0.0364221	0	0.0156957
CGGA325_CGGA_1074	B	0	0.0121182	0	0.03837	0	0.0580731	0	0.0283314	0.0389826	0	0.0556422	0	0.00608414	0.0455221	0.00186568	0.658663	0	0	0.0288531	0	0	0.0274945
CGGA325_CGGA_1077	A	0	0.0102214	0	0.00649966	0	0.00412456	0	0.0530248	0	0	0.0556952	0	0.104571	0.138689	0.000562887	0.501791	0	0	0.0871661	0	0	0.0376541
CGGA325_CGGA_1078	C	0.0237001	0	0	0.0388461	0	0.0867895	0	0.0120847	0	0	0.0134182	0.0205049	0.0180481	0	0.0317322	0.649711	0	0	0.0947014	0	0.00112262	0.00934086
CGGA325_CGGA_1083	B	0.0462952	0	0	0.0312434	0	0.046162	0	0.0116204	0.0264804	0	0.0659646	0	0.0243063	0.0549622	0	0.662097	0	0	0.0145927	0	0	0.0162759
CGGA325_CGGA_1091	B	0.00791476	0	0.0688625	0	0	0.23831	0	0.0051716	0.0279028	0	0.170848	0	0.0502152	0.0252367	0	0.366101	0	0	0.0354822	0	0	0.00395553
CGGA325_CGGA_1099	A	0.0604321	0	0.0756936	0.126851	0	0.0518519	0	0.0442587	0.0141032	0	0	0.0557554	0.0133362	0	0.0120679	0.544772	0	0	0	0	0	0.000878023
CGGA325_CGGA_1105	B	0.0250748	0	0	0.0910478	0	0.0309522	0	0.0645921	0.0262527	0	0.031785	0.036418	0.0054088	0.250517	0.0123713	0.365674	0	0.00619954	0.0471953	0	0	0.0065115
CGGA325_CGGA_1109	A	0.0794031	0	0.203456	0	0.0123596	0.0986933	0	0	0	0	0.0114135	0.0198788	0.0879331	0	0	0.478391	0	0	0	0.00587181	0	0.00259969
CGGA325_CGGA_1114	B	0.0422479	0	0.00662695	0.0479479	0	0.0307149	0	0.0228133	0.0493343	0	0.00815354	0.0297039	0.0880663	0.102105	0	0.472098	0	0	0.0485822	0	0	0.0516056
CGGA325_CGGA_1116	A	0.124925	0	0.0281284	0.0203253	0	0.0790238	0	0.0269197	0	0	0	0.0483719	0.140343	0	0	0.423812	0	0.00100663	0	0.104952	0	0.00219261
CGGA325_CGGA_1119	C	0.0985673	0	0.0560636	0	0.006228	0.0899587	0	0.069937	0	0	0	0.120435	0.0688668	0	0	0.245846	0	0	0	0.00660262	0	0.237494
CGGA325_CGGA_1124	A	0.0750199	0	0.0149816	0.0661174	0	0.0980461	0	0.0134143	0.0291542	0	0.0356002	0	0.0667367	0	0.00366753	0.492502	0.0138791	0	0	0.0340726	0.0155189	0.0412891
CGGA325_CGGA_1129	B	0.122271	0	0.0436933	0.151361	0	0	0	0.0947742	0	0	0	0.0903302	0.117197	0	1.12e-06	0.344516	0	0	0.0194616	0.0163945	0	0
CGGA325_CGGA_1136	C	0.150917	0	0.000779825	0.0214221	0	0.0680989	0	0	0.0122155	0	0.0201915	0.0115816	0.127621	0	0.00152299	0.58009	0	0	0	0	0	0.00555933
CGGA325_CGGA_1139	A	0.053333	0	0.0856446	0.00836042	0	0.0935177	0	0.0366732	0.0347989	0	0.0209485	0.0488191	0.0996491	0	0.0174039	0.270991	0	0	0.229861	0	0	0
CGGA325_CGGA_1170	B	0.067557	0	0.0525958	0.0104331	0	0.0619315	0	0.0872711	0	0	0	0.0677409	0.016513	0.121586	0	0.402673	0	0	0	0.0947392	0	0.0169591
CGGA325_CGGA_1171	A	0.0694543	0	0	0.0460826	0	0.0990616	0	0	0.0106039	0	0.0418857	0.0151864	0.082166	0	0.00286132	0.561172	0.00161012	0.000579681	0.0498128	0	0.00562759	0.0138956
CGGA325_CGGA_1175	B	0.0445643	0	0.0328692	0.0469708	0	0.0914733	0	0.0302464	0.0227958	0	0.0163746	0.0318436	0.0151047	0.18467	0	0.44045	0	0.0194139	0.023223	0	0	0
CGGA325_CGGA_1177	A	0.058603	0	0	0.0268165	0	0.0093723	0	0.0283425	0.0276113	0	0.079732	0	0.0834069	0.233063	0.00473186	0.251365	0	0	0	0.131518	0	0.0654374
CGGA325_CGGA_1180	B	0.0144099	0	0	0.0895139	0	0	0	0.0541062	0.0776448	0	0.0475193	0.037452	0.0228407	0.153239	0.00121723	0.327342	0	0	0.174715	0	0	0
CGGA325_CGGA_1188	A	0.0753471	0	0.102659	0.148061	0	0	0	0.0259802	0.00151501	0	0.0643002	0.0568594	0.0279744	0	0.00233065	0.434615	0	0	0.0603574	0	0	0
CGGA325_CGGA_1197	C	0.119446	0	0.0843771	0.011207	0	0.0988038	0	0.00557051	0.00654484	0	0.054907	0.0462136	0.0205389	0	0	0.524	0.0105249	0	0	0.00692467	0	0.0109409
CGGA325_CGGA_1214	B	0.0624455	0	0	0	0	0.0974739	0	0.0623795	0.0185529	0	0.0398834	0.0434224	0.0151462	0.195993	0.00478195	0.434239	0	0.00282716	0.0228544	0	0	0
CGGA325_CGGA_1216	B	0	0.0215969	0.0484184	0.0326096	0	0.123714	0	0.0261824	0.0578611	0	0.0831255	0.0657123	0.0704926	0	0	0.36107	0	0.00318267	0.0941234	0	0.00948828	0.00242314
CGGA325_CGGA_1218	B	0.0691924	0	0.0446685	0.016655	0	0.0992407	0	0	0.0128985	0	0	0.017429	0.0500892	0.0215372	0.0199109	0.613366	0	0	0.0335817	0	0	0.00143126
CGGA325_CGGA_1219	A	0.124039	0	0.0776314	0.0197227	0	0.0421575	0	0.0527023	0	0	0	0.0687678	0.183854	0	0	0.387129	0	0.00131054	0	0.0426853	0	0
CGGA325_CGGA_1224	B	0.0237655	0	0	0.0775548	0	0.0690113	0	0.0512076	0.0545816	0	0	0.112767	0.118547	0	0.00583003	0.416068	0	0	0.057741	0	0.0129255	0
CGGA325_CGGA_1227	C	0.112942	0	0.0235329	0.0455876	0	0.0601553	0	0.0571293	0.0120636	0	0.0493931	0.0467188	0.021349	0	0.0229496	0.433844	0	0	0.0833388	0	0	0.030996
CGGA325_CGGA_1234	B	0.00727253	0.00251448	0.0123232	0.0265361	0	0.11072	0.0409663	0.0233458	0	0	0.0468322	0.035737	0.0425591	0.0412083	0	0.549227	0	0	0.0367358	0	0.000694291	0.0233274
CGGA325_CGGA_1237	B	0.0939294	0	0.00735485	0.101385	0	0.141555	0	0.0418247	0.0708188	0	0.165307	0	0.0467684	0.0146392	0.00814795	0.267227	0	0.00641758	0	0.0346258	0	0
CGGA325_CGGA_1240	B	0.0482647	0	0.00494657	0.00185162	0	0.0267619	0	0.0466057	0	0	0	0.0362205	0.057201	0.040679	0	0.444767	0	0	0	0.242704	0.0341563	0.015842
CGGA325_CGGA_1251	A	0.111604	0	0	0.0863977	0	0.0721434	0	0.0463203	0	0	0.056144	0.0507784	0.0323378	0	0.00654541	0.512453	0	0	0.021213	0	0.00267378	0.00138921
CGGA325_CGGA_1258	B	1.88e-05	0.00761716	0	0.0224769	0	0.0592216	0	0.0364364	0.0287796	0	0.0505855	0.0513543	0.0165131	0.228859	0	0.398956	0	0.013437	0.0857449	0	0	0
CGGA325_CGGA_1270	A	0	0.0161997	0.0323077	0.130345	0	0.0642396	0	0.0200679	0.0441551	0	0	0.0375107	0.0255191	0.0382744	0.0109414	0.470404	0.00694127	0	0.079887	0.0232071	0	0
CGGA325_CGGA_1271	B	0.150289	0	0	0.0663901	0	0.053669	0	0.10197	0	0	0	0.0613792	0.0454449	0	0.0120124	0.397488	0.0536391	0	0.057719	0	0	0
CGGA325_CGGA_1272	B	0.150448	0	0.0487398	0.000242656	0	0.018917	0	0.0487442	0	0	0.0409017	0	0.0127843	0.212954	0	0.395602	0	0	0	0.0706663	0	0
CGGA325_CGGA_1275	B	0.063408	0	0.0449675	0.0317246	0	0.1201	0	0.052986	0.00915849	0	0.00211949	0.0917877	0.088236	0	0	0.453869	0	0	0.040954	0	0.000688589	0
CGGA325_CGGA_1283	C	0.0191454	0	0.0662715	0	0	0.19779	0	0.191953	0	0	0.141102	0	0.0698532	0.1129	0	0.145998	0	0.0213838	0	0.0336026	0	0
CGGA325_CGGA_1285	A	0.0568909	0	0.0689066	0.0655892	0	0.0209761	0	0.0815433	0.00250095	0	0	0.120739	0.0839899	0	0	0.363193	0	0	0	0.135671	0	0
CGGA325_CGGA_1287	A	0.0344726	0	0	0.0629163	0	0.170572	0	0.0127497	0.037436	0	0.0953172	0.00519587	0.0485626	0	0.00703682	0.468438	0	0	0.0573033	0	0	0
CGGA325_CGGA_1299	B	0.109657	0	0.101746	0.0206384	0	0.0310384	0	0.0334126	0.0302353	0	0.0521928	0.00188677	0.0067586	0.2817	0	0.311915	0	0	0.0188192	0	0	0
CGGA325_CGGA_1301	A	0.060452	0	0.0484506	0.0738909	0	0	0	0.00980782	0	0	0	0.055093	0.0207646	0	0.0225684	0.54273	0.0579969	0	0.00177421	0.0680361	0	0.0384358
CGGA325_CGGA_1313	B	0.0471241	0	0.00174978	0	0	0.0614314	0	0.0182519	0.0282045	0	0.0729629	0	0.00702372	0.335188	0	0.34721	0	0	0	0.0627511	0	0.0181033
CGGA325_CGGA_1314	B	0.140471	0	0	0.00823808	0	0.11075	0	0.0724629	0	0	0	0.05631	0.104769	0	0.0571469	0.398226	0	0	0.0516256	0	0	0
CGGA325_CGGA_1320	A	0.132887	0	0.155039	0.0144697	0	0.0228333	0	0.0656096	0	0	0	0.050944	0.0918978	0	0	0.436419	0	0.00121528	0.0286857	0	0	0
CGGA325_CGGA_1324	A	0.107555	0	0.233852	0.00443338	0	0.0109766	0	0.0426328	0	0	0	0.0542095	0.0201922	0	0.00307195	0.369597	0.0566618	0	0	0.0907998	0	0.00601731
CGGA325_CGGA_1332	B	0.0584111	0	0.0228683	0.00536848	0	0.141901	0	0.0747981	0.0749323	0	0.175171	0	0.0476448	0.241206	0.00357435	0.140301	0	0	0	0.0138241	0	0
CGGA325_CGGA_1338	B	0.0187415	0	0	0.0733311	0	0	0	0.041251	0.0292774	0	0.0823269	0	0	0.322375	0.00516633	0.283841	0	0	0	0.114774	0	0.0289169
CGGA325_CGGA_1342	B	0.127881	0	0.0702469	0.0234903	0	0.118621	0	0.0244795	0.00860698	0	0.039982	0	0.118546	0.118811	0.00639942	0.20842	0	0	0	0	0.0481865	0.0863292
CGGA325_CGGA_1343	C	0.108858	0	0.201156	0	0	0.157215	0	0.0726575	0	0	0	0.0234568	0.0841985	0	0.00579524	0.31242	0.00246392	0	0	0.0317784	0	0
CGGA325_CGGA_1346	B	0.0445304	0	0	0.029792	0	0.0507091	0	0.0334847	0.0668796	0	0.0596015	0.0179594	0.01176	0.333446	0	0.320182	0	0	0	0.0316555	0	0
CGGA325_CGGA_1370	B	0.0244934	0	0.0240561	0.020251	0	0.311926	0	0.0413268	0.0669836	0	0.0572462	0.0287401	0.0781366	0.203596	0.00290361	0.13906	0	0.00128031	0	0	0	0
CGGA325_CGGA_1375	C	0.20289	0	0.165884	0.0337035	0	0.0482546	0	0.0408688	0	0	0.031146	0.0324072	0.0175978	0.0576989	0	0.360575	0	0	0.00630489	0.00266883	0	0
CGGA325_CGGA_1381	B	0.161593	0	0.169834	0.0304284	0	0.00258987	0	0	0.0174443	0	0.0267652	0.00712118	0.000876897	0.10169	0	0.432813	0	0	0	0.0488446	0	0
CGGA325_CGGA_1384	C	0.0989853	0	0.118093	0.00318722	0	0.168952	0	0.0442968	0.0517719	0	0.107495	0	0.0377857	0.000186071	0	0.365032	0	0	0	0	0	0.00421569
CGGA325_CGGA_1393	A	0.0200173	0	0	0	0	0.187682	0	0.104092	0.0457547	0	0.156827	0.00664534	0.0676151	0.0573456	0.00687328	0.274753	0	0	0.065664	0.00672904	0	0
CGGA325_CGGA_1394	C	0.235677	0	0.138975	0	0	0.0282066	0	0.0442247	0	0	0.00825228	0.0379797	0.0420718	0	0	0.464613	0	0	0	0	0	0
CGGA325_CGGA_1409	C	0.0777044	0	0.105452	0.0190926	0	0.087557	0	0.0600329	0	0	0	0.0447153	0.034106	0	0.00162389	0.289084	0	0	0	0.259522	0.0197379	0.0013727
CGGA325_CGGA_1412	C	0.0788617	0	0.0118682	0.152753	0	0.0818205	0	0.0475949	0.105209	0	0.0222414	0	0	0.0677445	0.0126991	0.405933	0	0.00797379	0.0017235	0.00357743	0	0
CGGA325_CGGA_1450	C	0.222371	0	0.0536496	0.0429578	0.0354872	0	0	0.0574479	0	0	0.0586934	0.0292076	0.00199411	0	0	0.412856	0	0	0.0853351	0	0	0
CGGA325_CGGA_1460	B	0.146075	0	0.0490361	0.00403799	0	0.076231	0	0.065772	0	0	0.0124898	0.0516308	0.0134017	0	0	0.493092	0	0.00731346	0.0809197	0	0	0
CGGA325_CGGA_1475	B	0.0492583	0	0.0451636	0.0608485	0	0.0406126	0	0.0337241	0	0	0	0.0486061	0.00875102	0.00112657	0.00371303	0.379587	0	0	0	0.300329	0.0259737	0.00230653
CGGA325_CGGA_272	B	0.114684	0	0	0.0211838	0	0.166426	0	0.0172412	0.0327489	0	0.0885245	0.0178946	0.107843	0	0.00517137	0.336418	0	0	0	0.0449421	0	0.0469224
CGGA325_CGGA_274	B	0.0288123	0	0.0352844	0	0	0.0505343	0	0.106387	0	0	0	0.0804714	0.0449742	0.21751	0	0.259037	0	0.00406936	0	0.163509	0.00941113	0
CGGA325_CGGA_318	B	0.0904994	0	0.0246137	0.0078669	0	0.0638011	0	0.0311659	0.00569455	0	0.0214605	0.022332	0.0464865	0.269023	0	0.172837	0	0.000766986	0	0.0164653	0.0313989	0.195589
CGGA325_CGGA_342	A	0	0.0121046	0.00114409	0.0271932	0	0.0899764	0	0.00524711	0.0248	0	0.0445768	0.00567422	0.0142959	0.126171	0.00246662	0.535301	0	0.00164899	0.0847117	0	0.00593725	0.0187514
CGGA325_CGGA_374	C	0.186332	0	0.122379	0.0210216	0	0.0760535	0	0.0735277	0	0	0.0684066	0.0380395	0.0552942	0	0	0.340276	0.0186689	0	0	0	0	0
CGGA325_CGGA_413	B	0.0252112	0	0	0.0467108	0	0.0847444	0	0.0176995	0.0725718	0	0.109983	0	0.0199916	0.148564	0	0.402951	0	0.0174477	0.0378675	0	0	0.0162574
CGGA325_CGGA_483	B	0.0599319	0	0.0266179	0.0345164	0	0.115836	0	0.0646987	0	0.0416293	0	0.00800433	0	0.177263	0.063966	0.395207	0	0	0.0106924	0	0	0.00163687
CGGA325_CGGA_491	C	0.124818	0	0.183057	0.00384032	0	0.047625	0	0.0399963	0	0	0	0.069263	0.18477	0	0.00191822	0.318444	0	0	0	0.0262683	0	0
CGGA325_CGGA_494	C	0.0969881	0	0.253448	0.0134914	0	0.0810901	0	0.0946944	0	0	0	0.105894	0.0938193	0	0	0.210008	0	0	0	0.0132153	0.0373507	0
CGGA325_CGGA_499	C	0.164861	0	0.0432289	0.0103598	0	0.000164584	0	0.0473025	0.00232763	0	0.0751286	0	0	0.254858	0	0.382203	0	0	0.0193386	0	0	0.000227757
CGGA325_CGGA_518	C	0.164057	0	0.221119	0.0648398	0	0	0	0.153224	0	0	0	0.0742546	0.0346407	0	0	0.280621	0	0	0.0072443	0	0	0
CGGA325_CGGA_525	A	0.0659905	0	0	0.0571075	0	0.115127	0	0.0469423	0.0379436	0	0.105934	0	0.044783	0.0698409	0.0211093	0.408507	0	0	0.0160688	0	0	0.0106457
CGGA325_CGGA_545	B	0.0855952	0	0.0233008	0.040918	0	0.0793702	0	0.00328035	0	0	0.0119567	0.033126	0.147896	0	0.0123303	0.536714	0	0.000541256	0.023703	0	0	0.00126777
CGGA325_CGGA_604	B	0.111811	0	0.00637347	0.0116499	0	0.0718427	0	0.027059	0.00720626	0	0.0372024	0.0292403	0.0101643	0.144539	0	0.395767	0	0	0	0.0924803	0.0162647	0.0383999
CGGA325_CGGA_624	B	0.0560661	0	0	0	0	0.00880952	0	0.0171372	0.0568899	0	0.155203	0	0.0345971	0.193057	0.0016153	0.343622	0	0	0	0.0952409	0.000578379	0.0371845
CGGA325_CGGA_658	C	0.129489	0	0.0676966	0.0491971	0	0.0487331	0	0.00593982	0	0	0.0109632	0.0204631	0.0709257	0	0.00365666	0.569896	0	0	0.0190793	0	0	0.00396049
CGGA325_CGGA_669	C	0.256293	0	0.292206	0.0667777	0	0.0152944	0	0.0528433	0	0	0	0.0886416	0.0541862	0	0	0.148145	0	0	0	0.018512	0	0.00710098
CGGA325_CGGA_676	B	0.0569941	0	0.00729035	0	0	0.16736	0	0.00130913	0.00560441	0	0.0131475	0.0662285	0.0198887	0.114969	0	0.513689	0	0.0111328	0.0223868	0	0	0
CGGA325_CGGA_679	B	0.0618655	0	0.0135981	0.0633707	0	0.0684425	0	0.00884902	0.0296168	0	0	0.0241397	0.0100064	0	0.0158516	0.646875	0	0	0.0573852	0	0	0
CGGA325_CGGA_680	C	0.172253	0	0.0883201	0.0512517	0	0.0390027	0	0.0342561	0	0	0	0.0947833	0.106493	0	0.00267107	0.408546	0	0	0	0.00242252	0	0
CGGA325_CGGA_700	C	0.229055	0	0.135336	0	0.00389599	0.0388267	0	0.0411976	0	0	0.0291663	0.0278044	0.102887	0	0	0.386324	0	0	0	0	0	0.00550757
CGGA325_CGGA_710	A	0.0648444	0	0.0215947	0.0637208	0	0.0509748	0	0.00461005	0	0	0	0.022106	0.10911	0	0.00523865	0.650439	0.000629203	0	0	0.00673228	0	0
CGGA325_CGGA_719	B	0.0641792	0	0.0181964	0.036197	0	0.00417791	0	0.0349478	0.00251974	0	0	0.0315008	0.0214775	0.00558309	0	0.321658	0	0	0	0.420168	0	0.039395
CGGA325_CGGA_731	B	0.157794	0	0.088871	0.0230298	0	0.0819453	0	0.00261268	0.0144968	0	0.0130983	0.0287418	0.0696029	0	0	0.463235	0	0	0.0250092	0	0	0.0315629
CGGA325_CGGA_747	C	0.0983738	0	0.0467955	0.0298631	0	0.0616501	0	0.0807538	0	0	0.0798954	0.0158571	0.0454531	0	0	0.411763	0.0502735	0	0	0.0793212	0	0
CGGA325_CGGA_759	B	0.0691891	0	0.0375016	0.0233447	0	0.0873338	0	0.000662732	0	0	0.050063	0.0118026	0.137274	0	0.00285837	0.530263	0	0	0.0429173	0	0	0.00678921
CGGA325_CGGA_761	C	0.123928	0	0.103251	0.0342228	0	0.0309288	0	0.0387369	0	0	0.00945373	0.0479997	0.158404	0	0.0215053	0.401795	0	0	0.0297747	0	0	0
CGGA325_CGGA_773	C	0.125577	0	0.170211	0.0108045	0.000984455	0	0	0.0262196	0	0	0	0.0403628	0	0.0832186	0	0.486064	0	0	0	0.037299	0	0.0192594
CGGA325_CGGA_782	B	0.0888513	0	0.0174442	0.0397724	0	0.126225	0	0.0341823	0.0316718	0	0.0687255	0.01551	0.0278542	0.0269624	0.000817145	0.480448	0	0	0	0.027241	0	0.014294
CGGA325_CGGA_789	A	0.0323416	0	0.0504348	0.0620263	0	0.0677715	0	0.0180808	0	0	0.0524621	0	0.0598082	0	0.000989384	0.641923	0	0	0	0.00830678	0	0.00585496
CGGA325_CGGA_802	B	0.0777783	0	0	0.00633559	0	0.0637086	0	0.0508213	0.0397856	0	0.106977	0	0.0132677	0.154841	0	0.358747	0	0.0149149	0	0.0921188	0	0.0207041
CGGA325_CGGA_804	C	0.0726482	0	0.0145782	0.0340948	0	0.0624691	0	0.0107887	0.0040464	0	0	0.0201842	0.102458	0	0.0533263	0.485952	0.00600023	0	0.133454	0	0	0
CGGA325_CGGA_808	A	0.087564	0	0.029527	0.0497708	0	0.0394048	0	0.00169514	0	0	0	0.0313163	0.0279103	0	0	0.699614	0	0	0	0.0275124	0	0.00568495
CGGA325_CGGA_822	C	0.091975	0	0.218177	0.00685047	0.00957885	0.0435587	0	0.0442666	0	0	0.0221901	0.0610414	0.0698984	0	0	0.347099	0	0	0	0.0853643	0	0
CGGA325_CGGA_837	B	0.103468	0	0.0952354	0	0	0.0906626	0	0.00267875	0	0	0.0709263	0	0.0653173	0	0	0.311703	0	0.00138203	0	0.042289	0	0.216337
CGGA325_CGGA_842	B	0.0981208	0	0.0630642	0	0	0.120329	0	0	0	0	0.00442636	0.0239967	0.202906	0	0	0.418492	0	0	0.0047604	0	0.0403761	0.0235281
CGGA325_CGGA_848	B	0.0858426	0	0.0657427	0	0	0.0232594	0	0.0228375	0	0	0	0.0230089	0	0.206089	0.0157565	0.539379	0	0	0	0.0180837	0	0
CGGA325_CGGA_850	C	0.121763	0	0.103253	0	0	0.00315125	0	0.0430821	0	0	0	0.0303931	0	0.166684	0.0439429	0.447446	0	0	0.0277691	0	0	0.0125158
CGGA325_CGGA_859	B	0	0.0128387	0	0.0323091	0	0.0905936	0	0.0370335	0.0501549	0	0.0554557	0.0238158	0.0659248	0.217923	0	0.271673	0	0.00565854	0	0.112316	0	0.0243039
CGGA325_CGGA_876	B	0.157025	0	0	0.0253071	0	0.0777723	0	0.0146884	0.0285266	0	0.0299504	0.0398895	0.01977	0	0.00234677	0.500755	0	0	0.0946204	0	0	0.00934873
CGGA325_CGGA_878	B	0.0690121	0	0	0.0553033	0	0.0515264	0	0.0496512	0	0	0	0.0325011	0.0757321	0	0.0327621	0.578202	0	0.00996927	0.0420813	0	0	0.00325883
CGGA325_CGGA_899	C	0.160148	0	0.116837	0.0975614	0	0	0	0.00698858	0	0	0	0.040415	0.024786	0	0.0374053	0.510833	0	0	0.00408782	0	0	0.00093836
CGGA325_CGGA_902	B	0.0232869	0	0	0	0	0.192781	0	0.0620366	0.0481079	0	0.0725812	0	0.0521652	0.219471	0.00855692	0.231334	0	0	0	0.0718231	0	0.0178565
CGGA325_CGGA_D02	A	0.128266	0	0.0735844	0.00825294	0.00848566	0.0408166	0	0.00137772	0.0277145	0	0.0535023	0.0101735	0	0.237919	0.000724237	0.402504	0	0	0.00560827	0.00107022	0	0
CGGA325_CGGA_D03	B	0.0213708	0	0	0.0555524	0	0.152756	0	0.00806766	0.0673857	0	0.118957	0.000865342	0.0423749	0.0270741	0	0.355074	0	0.0213032	0.124652	0	0.00456779	0
CGGA325_CGGA_D09	A	0.0770676	0	0.010312	0.00677808	0	0.0416741	0	0.124677	0	0	0.0146799	0.0521111	0.00520883	0.320581	0	0.303207	0	0	0.043703	0	0	0
CGGA325_CGGA_D26	B	0.153973	0	0.0116242	0.0177822	0	0.10774	0	0.0944892	0.099504	0	0.072765	0.0477853	0.0570853	0.0846244	0.0115218	0.0727967	0.0369423	0	0.125297	0	0	0.00606943
CGGA325_CGGA_D30	A	0.073311	0	0.0445894	0.0900933	0	0.104263	0	0.024808	0.04022	0	0.00876963	0.0163023	0.0217593	0	0.00782741	0.486535	0.00825601	0	0.0488967	0	0	0.0243684
CGGA325_CGGA_D32	B	0.0534345	0	0	0.0260493	0	0.0351457	0	0.0462634	0.027052	0	0.0603099	0	0.0289111	0.348749	0.00511195	0.310915	0	0	0.00143936	0.0566195	0	0
CGGA325_CGGA_D34	C	0.174743	0	0.0686685	0.073013	0	0.0397742	0	0.0663956	0	0	0	0.0584059	0.0187402	0	0.0110568	0.39486	0	0	0	0.0872159	0	0.00712647
CGGA325_CGGA_D35	A	0.0683415	0	0.00572747	0.0582438	0	0.0976815	0	0.0185851	0.0422536	0	0.0705387	0.0194387	0.0450476	0.0755001	0	0.473768	0	0.00894056	0.011253	0	0	0.00468038
CGGA325_CGGA_D36	B	0.069698	0	0	0.0564648	0	0.0794037	0	0.0522535	0.0572099	0	0.0271563	0.0336941	0.0879931	0.219964	0	0.242589	0	0.0133178	0.00342133	0	0	0.0568343
CGGA325_CGGA_D37	B	0.0735391	0	0	0.268715	0	0.0132741	0.0985884	0.0359797	0	0	0	0.0086567	0.0217851	0	0.028582	0.268892	0.0261457	0	0.15273	0	0	0.003112
CGGA325_CGGA_D38	C	0.146681	0	0.119032	0.0811163	0.0437661	0	0	0.159106	0	0	0.0522116	0	0.0751416	0.0414071	0	0.208408	0	0	0.0452297	0.014199	0	0.0137031
CGGA325_CGGA_D51	A	0.0377588	0	0.0142108	0.0531371	0	0.0328568	0	0.0333202	0.0155033	0	0	0.0650182	0.0894035	0	0.0015753	0.277854	0	0	0	0.371745	0	0.00761705
CGGA325_CGGA_D57	A	0.000423289	0.00515884	0.00897356	0.0292014	0	0.0746884	0	0.0242544	0.058282	0	0.0370398	0.0238746	0.00757162	0.280441	0.0137254	0.383323	0	0	0.053043	0	0	0
CGGA325_CGGA_D59	B	0.0861701	0	0.0839011	0.0411804	0	0.118731	0	0.0746858	0	0	0.00486353	0.0807363	0.0517868	0	0	0.289656	0	0	0	0.164241	0.00404917	0
CGGA325_CGGA_J100	B	0.0855275	0	0.0829589	0.0366179	0	0.0383884	0	0.0875867	0	0	0	0.07111	0.0107242	0	0	0.35804	0	0.0026116	0	0.225956	0	0.000478856
CGGA693_CGGA_1017	C	0.129879	0	0.108006	0	0	0.29257	0	0	0.0189098	0	0	0.0977774	0.0393282	0	0	0.205425	0	0	0.0894552	0	0.0143471	0.00430182
CGGA693_CGGA_1036	B	0.00389356	0.00071478	0.00424433	0.0638429	0	0.0450448	0	0.017067	0.0494612	0	0.107631	0	0.0189597	0.319405	0	0.339892	0	0	0.00299867	0	0	0.0268456
CGGA693_CGGA_1041	C	0.171127	0	0.213595	0	0.00913266	0.0935032	0	0	0	0	0	0.0252296	0.117702	0	0	0.323649	0.0123398	0	0.00654625	0.0271757	0	0
CGGA693_CGGA_1075	B	0.0456506	0	0.0190802	0.0569291	0	0.021319	0	0.0829104	0.0388222	0	0	0.0171867	0	0.204033	0.0376771	0.400889	0	0	0.0755024	0	0	0
CGGA693_CGGA_1086	C	0.138044	0	0.0154096	0	0	0.16389	0	0.00858892	0.0120498	0	0	0.0612208	0.0128009	0.130771	0	0.234666	0	0	0	0.222559	0	0
CGGA693_CGGA_1103	B	0.121794	0	0.0146008	0.0171997	0	0.182341	0	0	0.0294279	0	0.0208344	0.0306599	0.0277588	0.0925258	0	0.439709	0	0.00976062	0.0133886	0	0	0
CGGA693_CGGA_1106	B	0.0621435	0	0	0.040552	0	0.140172	0	0.0230253	0.0421371	0	0.0739633	0.0134749	0.0255013	0.122222	0	0.417332	0	0.0128663	0	0.0183663	0	0.00824348
CGGA693_CGGA_1130	A	0.126516	0	0.0960037	0.00398874	0	0.0302626	0	0.0580903	0	0	0	0.0648061	0.0101269	0.0317764	0.000967258	0.473754	0	0	0	0.103708	0	0
CGGA693_CGGA_1134	B	0.0349844	0	0	0	0	0.106577	0	0.105662	0	0	0.0215984	0.0259739	0.0153919	0.0212185	0.00389159	0.446011	0	0.0134529	0	0.141578	0.045478	0.0181833
CGGA693_CGGA_1135	B	0.0378136	0	0.00251804	0.0270711	0	0.0483935	0	0.0223628	0.045843	0	0.0651834	0	0.0864834	0.0943512	0	0.367939	0	0.0157666	0.0388113	0	0	0.147463
CGGA693_CGGA_1138	B	0.0725558	0	0.199658	0.0101423	0.0215942	0	0	0.0612941	0	0	0.0215912	0.0536142	0.0751716	0	0	0.461357	0	0	0.0229808	0	4.07e-05	0
CGGA693_CGGA_1142	B	0.125686	0	0.06881	0	0	0.104477	0	0.0793888	0	0	0.0200301	0.0599348	0.0193698	0	0.00363597	0.482061	0	0	0.0366072	0	0	0
CGGA693_CGGA_1164	C	0.154144	0	0.319273	0.00104835	0	0.0336848	0	0.0581869	0	0	0	0.0393094	0.0783286	0	0	0.316025	0	0	0	0	0	0
CGGA693_CGGA_1172	A	0.0497447	0	0.00368832	0.00251778	0	0.0393952	0	0	0.0177082	0	0.00250005	0.0141792	0.23539	0	0.00574113	0.575061	0.00132313	0.00197989	0.0507711	0	0	0
CGGA693_CGGA_120	B	0.220197	0	0.0380999	0.0284399	0	0.051399	0	0.0236028	0.0138511	0	0.0605631	0.0238488	0.0182816	0	0.0140148	0.468061	0	0	0.0327602	0	0	0.00688031
CGGA693_CGGA_1208	B	0.0887968	0	0.0645567	0.0164753	0	0.0764631	0	0	0.0023042	0	0.0522117	0	0.00214006	0.15707	0.000727174	0.409753	0	0.0153908	0	0.0545979	0	0.0595139
CGGA693_CGGA_1236	C	0.265756	0	0.151638	0	0.0210697	0.0401894	0	0.0585047	0	0	0.0120944	0.0383353	0.0937176	0	0	0.278034	0.00473069	0	0	0.0359312	0	0
CGGA693_CGGA_1248	B	0.161605	0	0.138232	0.0271352	0	0.111309	0	0.0458696	7.18e-05	0	0	0.113483	0.0448856	0	0.0095279	0.217292	0.0553038	0	0	0.0673363	0	0.00794868
CGGA693_CGGA_1255	B	0.0831909	0	0	0.0310777	0	0.124665	0	0.0963113	0	0	0.0990841	0.0450129	0.0381904	0.0654315	0.00315078	0.400919	0	0.00782557	0.000215926	0	0.00200577	0.00291951
CGGA693_CGGA_1256	A	0.124096	0	0.0820657	0.0863716	0	0	0	0.113402	0	0	0	0.0924293	0.0796052	0	0.000217676	0.376411	0	0	0	0.0454019	0	0
CGGA693_CGGA_1257	C	0.0302755	0	0.198293	0.00548697	0	0.0255863	0	0.056755	0	0	0	0.0490011	0.107188	0	0.00265871	0.423099	0	0	0	0.0865514	0.0151052	0
CGGA693_CGGA_1260	A	0.108706	0	0.0426096	0.0121717	0.00490689	0.0103895	0	0.0441204	0	0	0.00429128	0.0557017	0.0239762	0.0770527	0	0.595354	0	0	0	0.0207196	0	0
CGGA693_CGGA_1262	B	0.123922	0	0.0298535	0.056932	0	0.284088	0.0177452	0	0	0	0.0777557	0	0.116838	0.0438638	0.00616169	0.18771	0.0451296	0	0	0	0	0.0100009
CGGA693_CGGA_1282	B	0.206924	0	0.0919433	0.0122294	0	0.104408	0	0.0510466	0	0	0.0453487	0.0354897	0.0501005	0	0.0120576	0.306454	0	0	0.0747319	0	0	0.00926651
CGGA693_CGGA_1325	C	0.269044	0	0.16932	0	0	0.0547168	0	0.093653	0	0	0	0.0907265	0	0.00811169	0	0.194193	0.0617253	0	0	0.054078	0	0.00443145
CGGA693_CGGA_1326	A	0.0602889	0	0.033965	0.0325256	0	0.0496668	0	0.0619205	0	0	0	0.103858	0.0509895	0	0.0105587	0.596227	0	0	0	0	0	0
CGGA693_CGGA_1337	A	0.129566	0	0.0654411	0.109347	0	0.00191168	0	0.0218625	0	0	0	0.093063	0.0670472	0	0.00576067	0.494777	0	0	0.0112242	0	0	0
CGGA693_CGGA_1353	B	0.0355474	0	0.00665038	0.0309127	0	0.0917134	0	0.0246551	0.0131567	0	0.0122146	0.0500056	0.0139345	0.160195	0.0091787	0.46232	0	0	0.0844047	0	0	0.00511099
CGGA693_CGGA_1354	B	0.0884354	0	0.0043404	0.0382359	0	0.0909213	0	0.0118731	0.0339684	0	0.123442	0	0.0222934	0.202506	0	0.354058	0	0.0150895	0	0.0148363	0	0
CGGA693_CGGA_1365	C	0.155542	0	0.0516907	0.00225715	0	0.0834666	0	0.0437494	0	0	0	0.0652176	0.0533424	0.00772281	0	0.130734	0.025593	0	0	0.35458	0	0.0261046
CGGA693_CGGA_1371	A	0.0564753	0	0.139108	0.0053442	0	0.0197217	0	0.026447	0.0069681	0	0	0.0330413	0.00578842	0.131936	0.00187502	0.440028	0	0	0	0.123398	0	0.0098692
CGGA693_CGGA_1378	C	0.124628	0	0	0.00851512	0	0.0554345	0	0.100278	0	0	0	0.0601255	0.00458799	0	0.00135622	0.13563	0	0	0	0.499353	0	0.0100903
CGGA693_CGGA_1380	C	0.0974194	0	0.0595416	0.0241159	0	0.0777526	0	0.00422911	0	0	0.0147569	0.0386216	0.140497	0	0.00790359	0.458806	0	0.000200279	0.0760143	0	0	0.000141091
CGGA693_CGGA_1382	B	0.174599	0	0.11507	0	0	0.130744	0	0.0311001	0.0428201	0	0.0620979	0.00547728	0.027584	0.0458697	0.0146966	0.248799	0	0	0.0974971	0	0	0.00364587
CGGA693_CGGA_1387	B	0.155645	0	0.157895	0.0567991	0	0	0	0.0451117	0	0	0.0194826	0.0231518	0.0889686	0	0	0.420961	0	0	0.0158896	0	0.0111043	0.00499154
CGGA693_CGGA_139	C	0.168689	0	0.218145	0.108379	0	0.140988	0	0.078514	0	0	0.00260521	0.010352	0.0420006	0	0	0.218706	0	0	0	0.00564086	0.00598083	0
CGGA693_CGGA_1391	B	0.106634	0	0.25125	0.0124675	0.0219382	0.00933036	0	0.014178	0	0	0.0445919	0.0226071	0.0611482	0.0504866	0.00167882	0.400835	0	0	0	0.00285464	0	0
CGGA693_CGGA_1392	A	0	0.0435917	0.0192678	0.0262852	0	0.075666	0	0	0.0644569	0	0.0453307	0	0.180666	0.0693555	0	0.430618	0.0367006	0	0.0080622	0	0	0
CGGA693_CGGA_1402	B	0	0.0224303	0	0.0170992	0	0	0	0.019178	0.0300336	0	0.037932	0	0	0.375617	0	0.478094	0	0	0.0196152	0	0	0
CGGA693_CGGA_1403	B	0.155865	0	0.0248113	0	0	0	0	0.0580693	0	0	0.0149926	0.00569159	0	0.313881	0	0.37253	0	0	0	0.05416	0	0
CGGA693_CGGA_1410	C	0.152629	0	0.115558	0	0	0.0444428	0	0.0359629	0	0	0	0.0434245	0.0747353	0	0.00237229	0.503632	0	0	0.0232752	0	0	0.00396788
CGGA693_CGGA_1415	B	0.0328322	0	0	0.0129405	0	0.0857562	0	0.00515693	0.0386393	0	0.053335	0	0.104967	0	0.00624852	0.390413	0	0.00907126	0	0.221878	0.00848311	0.0302789
CGGA693_CGGA_1418	C	0.230254	0	0.0593647	0.00935041	0	0.17363	0	0.015347	0.0175059	0	0.048314	0.0153561	0.0359369	0.0424813	0	0.334821	0	0	0	0.0107969	0	0.00684202
CGGA693_CGGA_1419	A	0.219304	0	0.118657	0.0109186	0	0.135599	0	0.017313	0.0182955	0	0.016033	0.0343698	0.017641	0	0	0.402594	0	0	0	0	0	0.00927411
CGGA693_CGGA_1420	A	0.271593	0	0.0986057	0.00244156	0	0.036234	0	0.132362	0	0	0	0.106226	0	0	0	0.137747	0.00504808	0	0	0.0605516	0	0.14919
CGGA693_CGGA_1422	C	0.166571	0	0.134243	0	0	0.0966115	0	0.0854209	0.0128485	0	0	0.0533212	0.0222845	0.0863046	0	0.194383	0	0	0	0.137428	0	0.0105841
CGGA693_CGGA_1425	A	0.2075	0	0.0492704	0.0418249	0	0.0371149	0	0.0855005	0.0208528	0	0.0780492	0	0.0135142	0.104363	0	0.352533	0	0.00502629	0.00445135	0	0	0
CGGA693_CGGA_1426	B	0.0348051	0	0.00541008	0.0426434	0	0.0259484	0	0.0292573	0.00474202	0	0.0455765	0	0.00782051	0.357037	0	0.42826	0	0	0	0.0184995	0	0
CGGA693_CGGA_1429	C	0.153853	0	0.112224	0.0368922	0	0.0591835	0	0.0319442	0.00448954	0	0	0.0509708	0.0312872	0	0	0.500741	0.0184148	0	0	0	0	0
CGGA693_CGGA_1430	C	0.345929	0	0.168195	0.0730234	0	3.25e-05	0	0.106306	0	0	0	0.0604593	0	0.0177122	0	0.228343	0	0	0	0	0	0
CGGA693_CGGA_1433	B	0.0653867	0	0.0630761	0.0170871	0	0.0592253	0	0.0368053	0	0	0	0.0304765	0.0788722	0	0.000428732	0.388587	0	0.0173918	0	0.209632	0.00873976	0.0242914
CGGA693_CGGA_1441	A	0.0185645	0	0.000159148	0.01622	0	0.031558	0	0.0114947	0.00907268	0	0.0418737	0.0186193	0.00794027	0.271037	0.0238654	0.521226	0	0	0.0250919	0	0	0.00327753
CGGA693_CGGA_1444	B	0.0831315	0	0.04317	0	0	0.0623326	0	0.0345574	0.00795133	0	0.00340247	0.0425791	0	0.114076	0.00244644	0.544326	0	0	0	0.0565242	0	0.00550261
CGGA693_CGGA_1451	B	0.0389878	0	0	0.056738	0	0.0691258	0	0.0314018	0.0512757	0	0.0124467	0.0179002	0.0567326	0.207951	0.0143961	0.411595	0	0	0.0314492	0	0	0
CGGA693_CGGA_1452	A	0	0.0101681	0.00805153	0.0254424	0	0.0957072	0	0.0294295	0.0235588	0	0.0919603	0.0204755	0.0933638	0.0926371	0	0.311097	0	0.00363813	0	0.159226	0.0281971	0.00704784
CGGA693_CGGA_1457	B	0.0724978	0	0	0.349365	0	0.0134463	0.0130466	0.0741886	0.0110703	0	0	0.000104359	0.0187272	0	0.0804918	0.361812	0	0	0	0.00525003	0	0
CGGA693_CGGA_1461	B	0.0882779	0	0.0589081	0.0167813	0	0	0	0.0499237	0	0	0.0127958	0.0136655	0	0.397701	0.0119469	0.33499	0	0	0.0150103	0	0	0
CGGA693_CGGA_1462	B	0.0534816	0	0.000458487	0.0348493	0	0.030229	0	0.015567	0.0386904	0	0.0709254	0.000279591	0.0148729	0.186476	0	0.517809	0	0.0107118	0	0.00812827	0.00932754	0.00819374
CGGA693_CGGA_1467	C	0.220961	0	0.149079	0	0.0216951	0.0260149	0	0.053762	0	0	0.0031547	0.0171736	0.000598906	0	0	0.122142	0.130885	0	0	0.254535	0	0
CGGA693_CGGA_1472	A	0.123111	0	0	0.0564087	0	0.135263	0	0.0086592	0.0520261	0	0.0956127	0.0683361	0.0681289	0	0	0.380185	0	0	0.0122696	0	0	0
CGGA693_CGGA_1476	A	0.0809869	0	0.125649	0	0.000636613	0.0672382	0	0.0733159	0	0	0.0052111	0.0400949	0.0128728	0	0.00729261	0.51129	0	0.00686584	0.068135	0	0	0.000410422
CGGA693_CGGA_1478	B	0.0230114	0	0	0	0.108533	0.0337028	0	0.101485	0.0830658	0	0.162485	0	0.0506923	0	0	0.341982	0	0.00118903	0.0923122	0	0	0.0015411
CGGA693_CGGA_1480	A	0	0.0124823	0	0.0386964	0	0.15104	0	0.0393803	0	0	0.0474151	0.0217839	0.0334384	0.00672	9.99e-05	0.309357	0	0	0	0.318412	0.00947548	0.0116988
CGGA693_CGGA_1481	C	0.185003	0	0.00476323	0	0	0.16221	0	0.00929354	0.0600223	0	0.0914476	0	0.0195231	0.120245	0	0.173018	0	0.0128379	0	0.145068	0	0.0165692
CGGA693_CGGA_1486	C	0.21525	0	0.0239712	0	0	0.174974	0	0.0115425	0.0220739	0	0.0332087	0.0460464	0	0.236445	0	0.217165	0	0.00965701	0.00966601	0	0	0
CGGA693_CGGA_1491	B	0.152822	0	0.0709672	0.0621858	0	0	0	0.0613273	0	0	0.0165632	0.016052	0	0.0757859	0.0112424	0.485712	0	0	0.0431731	0	0	0.0041694
CGGA693_CGGA_1492	B	0.0575194	0	0.0739476	0	0	0.0608936	0	0.0159437	0	0	0	0.0535377	0	0.127515	0	0.34249	0	0	0	0.191311	0.00735259	0.0694898
CGGA693_CGGA_1494	C	0.319176	0	0.140042	0.00366274	0	0.139188	0	0.0508644	0	0	0.0465206	0.0284815	0.0219256	0	0	0.20125	0.0243631	0	0	0.0159624	0	0.00856488
CGGA693_CGGA_1496	C	0.110028	0	0.0846491	0.0453038	0	0.0399175	0	0.0553454	0.000994203	0	0.0534119	0	0.0192409	0	0.00340206	0.450986	0	0	0.0998427	0	0.0146439	0.0222346
CGGA693_CGGA_1498	C	0.150752	0	0.0112749	0	0	0.241973	0	0.0215658	0.044798	0	0.0722964	0.0203801	0.00445546	0.146772	0.00238763	0.277745	0	0	0	0	0	0.00559973
CGGA693_CGGA_1500	A	0.124415	0	0.0764466	0	0	0.0815267	0	0.0168756	0	0	0	0.0518758	0.0898359	0	0.0358835	0.515757	0	0	0.00738403	0	0	0
CGGA693_CGGA_1501	A	0.0299377	0	0.0178461	0.0428789	0	0	0	0.0481943	0.0740883	0	0	0.0684969	0.0152558	0.244067	0.0101012	0.371823	0	0	0.0773114	0	0	0
CGGA693_CGGA_1503	C	0.150506	0	0.0682111	0	0.0760015	0.0101727	0	0	0	0	0.0654646	0	0.00802658	0.210602	0	0.268642	0	0	0	0.0161692	0.0191606	0.107043
CGGA693_CGGA_1505	B	0.106857	0	0.0515952	0.0243936	0	0.0125753	0	0.029319	0	0	0	0.0284497	0.0120178	0	0.00587096	0.627492	0.0215102	0	0	0.0483512	0	0.0315682
CGGA693_CGGA_1507	B	0.0450644	0	0.00212531	0.0323113	0	0.0559912	0	0.0929144	0	0	0	0.0838305	0.00618526	0.00596475	0.00668052	0.496014	0	0	0	0.158775	0.0131589	0.000984876
CGGA693_CGGA_1520	A	0.0644021	0	0.0315732	0.0233999	0	0.0379551	0	0.0373155	0	0	0	0.0581797	0.200541	0	0.0184154	0.463928	0	0	0.0642894	0	0	0
CGGA693_CGGA_1521	B	0.0309202	0	0.0379845	0	0	0.100776	0	0.00820097	0.0181708	0	0.0458832	0	0	0.260544	0.010481	0.440532	0	0	0.0374263	0	0	0.00908131
CGGA693_CGGA_1529	B	0.17633	0	0.219603	0.0479066	0	0.0116946	0	0.010646	0	0	0.0329837	0.0402811	0.033087	0	0	0.379372	0	0	0.0480961	0	0	0
CGGA693_CGGA_1534	A	0.0534767	0	0.0372989	0.00982376	0	0.0663704	0	3.69e-05	0	0	0.0253964	0.0402671	0.146795	0	0.00516014	0.440895	0	0	0	0.17448	0	0
CGGA693_CGGA_1535	A	0.051612	0	0	0.0788269	0	0	0	0.0299524	0	0	0	0.0798012	0.0771614	0	0.0152714	0.636028	0	0	0	0.0299192	0.00142748	0
CGGA693_CGGA_1537	B	0.141315	0	0.0241213	0.0596676	0	0.0959663	0	0.0423892	0.024186	0	0.0010469	0.0341998	0.0541789	0	0.00800178	0.450904	0	0	0.0640227	0	0	0
CGGA693_CGGA_1538	B	0	0.0279759	0	0	0.0188585	0.124152	0	0.0410776	0.111074	0	0.0950867	0.0479037	0.0392924	0.0132183	0.0319118	0.343034	0	0	0.0983222	0	0	0.00809176
CGGA693_CGGA_1539	C	0.100078	0	0.0877628	0.0167093	0.0295497	0.0661738	0	0	0.0944667	0	0.183934	0	0.068064	0	0.0155977	0.230493	0	0	0	0.0828156	0.00706054	0.0172952
CGGA693_CGGA_1541	A	0.142068	0	0.136246	0.0140918	0	0.05	0	0.0724269	0	0	0	0.0628371	0.140708	0	0	0.338928	0	0	0	0.0426943	0	0
CGGA693_CGGA_1542	C	0.140332	0	0.131081	0	0	0.246834	0	0.0171043	0.0415796	0	0.0854365	0	0.0355675	0.0183382	0.00691902	0.257303	0	0	0	0.00889632	0	0.0106081
CGGA693_CGGA_1543	A	0.0373228	0	0.0214537	0.0252851	0	0.0326027	0	0.0341876	0.0114222	0	0	0.0571049	0.0902498	0	0.00103153	0.516892	0	0	0	0.157873	0.0145754	0
CGGA693_CGGA_1546	A	0	0.0167436	0.00267695	0	0	0	0	0.0283683	0.0387706	0	0.0870568	0	0.0242252	0.42142	0.00444815	0.283845	0	0	0	0.0764418	0	0.0160035
CGGA693_CGGA_1548	A	0.0486261	0	0.0158849	0.12708	0	0	0	0.0504015	0.00683149	0.0108711	0	0	0	0.210103	0.0152387	0.514585	0	0	0	0.000378169	0	0
CGGA693_CGGA_1551	A	0.0121274	0	0	0.0592224	0	0.0565962	0	0.0266258	0.0739069	0	0.0851491	0	0.0932157	0.23325	0.00434297	0.311613	0	0	0	0.037122	0	0.00682865
CGGA693_CGGA_1558	B	0.0976117	0	0.0636603	0.0774145	0	0.0945765	0	0.0674593	0	0	0	0.0345002	0.017307	0	0.0661784	0.463412	0	0	0.0178802	0	0	0
CGGA693_CGGA_1559	B	0.0945104	0	0.0409678	0.12121	0	0	0.0435125	0	0	0	0.0267165	0.0372784	0.102956	0.00357664	0.00836884	0.465407	0	0	0.0315428	0.023953	0	0
CGGA693_CGGA_1560	B	0.109467	0	0.036554	0.0715156	0	0.0642679	0	0.0674618	0	0	0.047184	0.0678714	0.025818	0	0.0108515	0.469092	0	0	0.0299168	0	0	0
CGGA693_CGGA_1564	B	0.0345535	0	0.00434026	0.0495245	0	0.138384	0	0.0638163	0.0106116	0	0.110859	0.0188956	0.0369563	0.0299942	0	0.400914	0	0.0116283	0.0847179	0	0	0.00480488
CGGA693_CGGA_1571	A	0.0698742	0	0.13921	0.0771372	0.0476379	0	0	0.0380057	0	0	0.0264533	0.0475374	0.0370491	0	0	0.51489	0	0	0	0.00220487	0	0
CGGA693_CGGA_1572	A	0.0396931	0	0.036263	0.09731	0	0.00922944	0	0.00705726	0.0363005	0	0	0.0703191	0.212334	0	0	0.463752	0	0	0.0223439	0	0	0.00539731
CGGA693_CGGA_1586	B	0.0269997	0	0.000943958	0.0135104	0	0.136488	0	0.0295015	0.0383831	0	0.124666	0	0.0677957	0.0245574	0	0.301659	0	0	0	0.209246	0.00889256	0.0173572
CGGA693_CGGA_1595	A	0.0534295	0	0.0878278	0.0256497	0	0.0615874	0	0.081075	0	0	0	0.105955	0.134387	0	0.00763204	0.405773	0	0	0.0366841	0	0	0
CGGA693_CGGA_1596	A	0.0321631	0	0	0.056147	0	0.0450618	0	0.0421663	0.0324672	0	0.0335841	0.0141033	0.00751576	0.168425	0	0.516444	0	0.0172451	0.0346773	0	0	0
CGGA693_CGGA_1597	A	0.000584884	0	0.0122932	0.0689017	0	0	0	0.0128064	0.027936	0.00252325	0	0.0426837	0	0.0826666	0.00439045	0.616917	0.0179893	0	0.101913	0	0.00389224	0.00450142
CGGA693_CGGA_1601	B	0.0647155	0	0.0202895	0.00208646	0	0.00687182	0	0.0144903	0.0170571	0	0.020163	0	0	0.19932	0.0253562	0.567989	0	0	0.0525978	0	0	0.00906305
CGGA693_CGGA_1603	B	0.0586522	0	0.0277773	0.101425	0	0	0	0.151147	0.0167056	0	0.000106933	0.0401872	0	0.318568	0.0186744	0.21183	0	0	0.0178382	0	0	0.0370886
CGGA693_CGGA_1604	B	0.0588187	0	0	0	0	0.0571412	0	0.0384099	0.0414183	0	0.078771	0	0	0.231591	0.00549757	0.327206	0	0.0115969	0.0407051	0.0221142	0	0.0867305
CGGA693_CGGA_1605	C	0.130345	0	0.180343	0	0	0.0993616	0	0.103767	0	0	0	0.0916906	0.152649	0	0	0.228361	0	0	0	0.0134835	0	0
CGGA693_CGGA_1611	B	0.150282	0	0.15043	0.00144255	0	0.025877	0	0.104321	0	0	0	0.0744125	0.0785935	0	0.025907	0.334115	0	0	0.0546209	0	0	0
CGGA693_CGGA_1612	B	0.123473	0	0	0.0395414	0	0.0979556	0	0.0408354	0.0358374	0	0.0792233	0	0.0381944	0.121591	0.00702506	0.275673	0	0.00276673	0	0.128729	0	0.00915388
CGGA693_CGGA_1613	B	0.0274613	0	0	0.0352613	0	0.0558105	0	0.0200542	0.038732	0	0.00686807	0.0154494	0.0126013	0.163766	0	0.587567	0	0.00696757	0.0111101	0	0.00922997	0.00912099
CGGA693_CGGA_1615	A	0	0.0783598	0.17418	0.0450696	0	0	0	0.04999	0.106751	0	0	0.0157093	0.00751643	0	0.00463172	0.386322	0	0	0.13147	0	0	0
CGGA693_CGGA_1624	B	0.0398979	0	0.0425065	0.042543	0	0.159622	0	0.00760849	0.0130249	0	0.082455	0.0351676	0.0558563	0.00927357	0.0095506	0.415085	0	0	0.0874094	0	0	0
CGGA693_CGGA_1626	B	0.0178883	0	0	0.0363553	0	0.0763279	0	0.00720655	0.0435795	0	0.0740034	0	0.0167748	0	0	0.639665	0	0.0131109	0.0547023	0	0.00744782	0.0129386
CGGA693_CGGA_1631	A	0.0227326	0	0.003795	0.0663755	0	0	0	0.0589515	0.00360929	0.00139521	0	0.0442455	0	0	0.0246496	0.700507	0	0	0.0737388	0	0	0
CGGA693_CGGA_1634	A	0	0.0462321	0	0.0853433	0	0.0254896	0	0.126856	0.0563665	0	0	0.0888309	0.0185194	0.141771	0.0535791	0.33286	0	0	0.0188458	0	0	0.00530664
CGGA693_CGGA_1635	C	0.282462	0	0.159605	0	0	0.151301	0	0	0	0	0	0.0756178	0	0.00872531	0	0.308953	0	0	0.0133362	0	0	0
CGGA693_CGGA_1641	A	0.117442	0	0	0.0163993	0	0.0494173	0	0.0439271	0.0322938	0	0.0273627	0.0409043	0.0186537	0.253233	0.000107266	0.337173	0	0	0	0.0630863	0	0
CGGA693_CGGA_1643	B	0.0156568	0	0.0132747	0.0430253	0	0.059791	0	0.0137458	0.0477639	0	0.0786319	0	0.00339792	0.368151	0	0.346643	0	0	0.00354592	0	0	0.00637245
CGGA693_CGGA_1644	A	0.0207905	0	0.0171761	0.0631358	0	0.108926	0	0.0246762	0.0499369	0	0.0542186	0.0373349	0.0281545	0	0	0.492127	0	0.0114868	0.0874698	0	0	0.00456721
CGGA693_CGGA_1650	C	0.119686	0	0.0176057	0.010728	0	0.0652668	0	0	0	0	0.0021429	0.0122231	0.24801	0	0.0012133	0.408525	0	0	0.105946	0	0	0.00865372
CGGA693_CGGA_1654	A	0.0091221	0	0	0.0280734	0	0	0	0.0986592	0.0553566	0	0.115192	0	0.065051	0.219206	0.00311925	0.364184	0	0	0.0420361	0	0	0
CGGA693_CGGA_1656	B	0.151919	0	0.0989499	0.0343378	0	0.0566686	0	0.0627336	0	0	0.0335975	0.051984	0.0131321	0	0	0.413044	0	0.00936276	0.0713688	0	0	0.00290151
CGGA693_CGGA_1658	A	0.00296104	0	0.00442971	0.0466129	0	0.104213	0	0	0.0238951	0	0.0404248	0.00896088	0.135262	0	0.0081379	0.526438	0.0212385	0	0.0476636	0	0.0108905	0.0188723
CGGA693_CGGA_1659	B	0.0306115	0	0	0.0503852	0	0.0396625	0	0.0216329	0.0232545	0	0	0.0314699	0	0.191106	0.000901552	0.532757	0	0.00195445	0	0.0657585	0	0.0105064
CGGA693_CGGA_1663	A	0.0111994	0	0.00316737	0.108708	0	0.0328319	0.0176653	0.00964894	0	0.0604517	0	0.0605286	0.0610352	0.00548244	0.0116591	0.560677	0.00421206	0	0	0.0453287	0	0.00740386
CGGA693_CGGA_1666	C	0.190101	0	0.0690701	0.0291006	0	0.0874852	0	0.0555034	0	0	0	0.0555562	0.0257754	0	0	0.142305	0.0226635	0	0	0.278102	0	0.0443378
CGGA693_CGGA_1678	C	0.251722	0	0.126431	0	0	0.0507775	0	0.00139541	0.0095487	0	0.0152634	0.0282902	0.00602602	0.128674	0	0.293641	0	0	0	0	0	0.0882312
CGGA693_CGGA_1681	A	0	0	0	0	0	0.151695	0	0.0389864	0.065885	0	0.0793534	0.0316748	0.089426	0.0415571	0	0.435534	0	0.0180439	0.0378057	0	0.0100386	0
CGGA693_CGGA_1682	B	0.0128826	0	0	0.0545339	0	0.165711	0	0.00411156	0	0	0.0636078	0.019252	0.0409635	0	0	0.563492	0.00108346	0.00455598	0	0.0409942	0	0.0288124
CGGA693_CGGA_1684	A	0.0472407	0	0.0156191	0.0268254	0	0.104799	0	0.0245155	0	0	0.0166599	0.0808898	0.160981	0	0.00154764	0.407812	0.00718157	0	0	0.0610509	0.0408137	0.00406348
CGGA693_CGGA_1687	B	0.148763	0	0.0196287	0.0191313	0	0.153383	0	0.015859	0.0768582	0	0.0539481	0.0336065	0.0338357	0	0.0105547	0.38327	0.00286691	0.000805806	0.0387661	0	0	0.00872396
CGGA693_CGGA_1690	B	0.0146769	0	0.000306371	0.0209184	0	0.0811806	0	0.0493099	0.0251559	0	0.0733266	0.0103381	0.0175485	0.16538	0	0.383373	0	0.0126177	0	0.137969	0.000546274	0.00735261
CGGA693_CGGA_1694	A	0.0567051	0	0.0310608	0.00701613	0	0.0373492	0	0.0448678	0	0	0	0.0528134	0.0867415	0	0	0.485473	0	0	0.197973	0	0	0
CGGA693_CGGA_1697	A	0.0764836	0	0.159743	0.0264927	0	0.0344725	0	0.0422081	0	0	0	0.0839068	0.139294	0	0	0.434372	0	0	0	0.00302783	0	0
CGGA693_CGGA_1698	A	0	0.029102	0	0.0282083	0	0	0	0.023031	0.0524967	0	0.0731483	0.0210057	0.0119556	0.288605	0.00363731	0.441917	0	0.00127629	0	0.0232985	0	0.00231781
CGGA693_CGGA_1699	C	0.118611	0	0.0760751	0	0	0.210562	0	0	0.0240012	0	0	0.0747886	0.0449108	0	0.00179796	0.21659	0.0393223	0	0.185284	0	0.00805722	0
CGGA693_CGGA_1702	C	0.162995	0	0.201841	0.0138457	0	0.0146267	0	0.0672656	0	0	0	0.0350782	0	0.147028	0	0.328623	0	0	0.0274634	0	0	0.00123291
CGGA693_CGGA_1706	A	0.0353502	0	0.00498853	0.114751	0	0	0	0.0357816	0.0413633	0	0.0214297	0	0.0519505	0.274388	0.00285162	0.343523	0	0	0	0.0418262	0.0110157	0.020781
CGGA693_CGGA_1708	A	0.130378	0	0	0.231431	0	0	0	0.126143	0.0842835	0	0	0.089622	0.0196543	0	0.0208533	0.173582	0.00229779	0.000834143	0.113333	0	0	0.00758854
CGGA693_CGGA_1709	B	0.0788839	0	0.0477115	0.0476348	0	0.0912478	0	0.040403	0	0	0.0295706	0.0393445	0.0540074	0	0.0324606	0.528014	0	0	0	0	0.00221449	0.00850758
CGGA693_CGGA_1713	B	0.0846154	0	0.032816	0.0280906	0	0.0769072	0	0.0812574	0.00924399	0	0.116434	0	0.0281646	0.313032	0	0.150167	0	0	0	0.079272	0	0
CGGA693_CGGA_1722	C	0.12064	0	0.0746278	0.00940004	0	0.129439	0	0.0492356	0	0	0.00828356	0.0271172	0.0281445	0	0	0.462531	0	0	0	0.015663	0.00374149	0.0711761
CGGA693_CGGA_1727	A	0.104305	0	0.131699	0	0.00766065	0.037646	0	0.00623227	0	0	0.0180824	0.0299395	0.132049	0	0	0.507409	0	0	0.0249766	0	0	0
CGGA693_CGGA_1728	B	0.131152	0	0.0572758	0.0361558	0	0.0919194	0	0.0425369	0	0	0	0.0428277	0.19466	0	0.0248187	0.374628	0	0	0.00402642	0	0	0
CGGA693_CGGA_1729	A	0.0945769	0	0.127158	0.0572753	0	0	0	0.0396998	0	0.019082	0	0.134698	0.0208956	0	0.00163184	0.473639	0	0	0.0313436	0	0	0
CGGA693_CGGA_1735	C	0.188486	0	0.350195	0.02195	0.00888063	0.073093	0	0	0	0	0	0.0308886	0.0694763	0	0.0137316	0.225486	0	0	0.0178133	0	0	0
CGGA693_CGGA_1736	B	0.111039	0	0.00256102	0.0674137	0	0.101329	0	0.0145761	0.0648451	0	0.0712554	0.00343411	0.0378745	0.013933	0	0.436597	0	0.0102705	0.0632805	0	0	0.00159088
CGGA693_CGGA_1740	A	0.145229	0	0.0287929	0.0784677	0.0128543	0	0	0.196301	0	0	0	0.113818	0.00481101	0	0	0.395965	0	0	0.0237612	0	0	0
CGGA693_CGGA_1744	A	0	0.00147435	0.0103595	0	0.00380979	0	0	0.0178658	0.0530302	0	0.101536	0	0.0352447	0.406833	0	0.337526	0	0	0	0.0323202	0	0
CGGA693_CGGA_1749	B	0.141202	0	0.0690489	0	0.000317478	0	0	0.0662806	0	0	0.0106381	0.0131185	0	0.351323	0.00271805	0.329586	0	0	0.0157666	0	0	0
CGGA693_CGGA_1750	A	0.0468758	0	0.127515	0	0	0.095099	0	0.0800374	0	0	0	0.0816227	0.0344536	0	0	0.231115	0	0	0	0.288797	0.00617643	0.00830769
CGGA693_CGGA_1758	B	0.125317	0	0.0944007	0	0	0.155644	0	0.0824036	0	0	0	0.0831788	0.00925507	0.15408	0	0.269683	0	0	0.0260384	0	0	0
CGGA693_CGGA_1764	B	0.07261	0	0.15505	0.0930657	0	0	0	0.0661098	0	0	0.0287026	0.0588089	0.0804527	0	0.00423114	0.406996	0.00589261	0	0.00974163	0	0	0.0183392
CGGA693_CGGA_1767	C	0.225921	0	0.0993464	0.0280443	0	0.10964	0	0.0532874	0.0195441	0	0	0.0762826	0.0119815	0	0	0.349502	0	0	0	0.014631	0	0.0118197
CGGA693_CGGA_1769	C	0.229472	0	0.233605	0.00848426	0	0.067788	0	0.0444118	0	0	0	0.0615577	0.141137	0	0	0.213543	0	0	0	0	0	0
CGGA693_CGGA_1770	B	0.104911	0	0.100004	0.017454	0	0.103903	0	0.0289433	0	0	0.0264007	0.0748699	0.0878065	0	0.00376198	0.401001	0	0.000956181	0	0.0480549	0	0.0019344
CGGA693_CGGA_1773	B	0	0.0348198	0.0279765	0	0	0.218674	0	0.018792	0.0240386	0	0.0895964	0.0492839	0.0442719	0.037393	0.0331498	0.314205	0	0	0.107799	0	0	0
CGGA693_CGGA_1776	C	0.225435	0	0.12054	0.000263743	0	0.118099	0	0.0607793	0.00353357	0	0	0.0488713	0.0155628	0	0	0.398248	0.00866764	0	0	0	0	0
CGGA693_CGGA_1780	C	0.186216	0	0.117945	0	0.0440808	0.0146244	0	0.0662601	0	0	0	0.0611028	0	0	0.00190007	0.33069	0.0340671	0	0	0.108802	0	0.0343109
CGGA693_CGGA_1785	B	0.0602984	0	0.005435	0.0304413	0	0.116991	0	0.0272236	0.0708436	0	0.109467	0	0.0350118	0.0963979	0	0.399835	0	0.00915791	0	0.033016	0	0.00588204
CGGA693_CGGA_1807	B	0.117038	0	0.0557218	0	0.078774	0	0	0	0	0	0.0537387	0	0	0.194268	0	0.482864	0	0	0.0175963	0	0	0
CGGA693_CGGA_1811	A	0.0325022	0	0	0.0679561	0	0.049333	0	0.00877942	0.00587816	0.00040128	0	0.0817921	0.111372	0	0.021361	0.558593	0	0	0	0.0595036	0.00252814	0
CGGA693_CGGA_1812	B	0.0823257	0	0.0698247	0.00775338	0	0.0235031	0	0.0515842	0	0	0	0.0216146	0.0070878	0.186521	0.000706952	0.459197	0	0	0	0.0898815	0	0
CGGA693_CGGA_1814	B	0.0318058	0	0.00982433	0.00511405	0	0.134261	0	0.0443196	0.0425117	0	0.103763	0.000811673	0.0229461	0.184897	0.000695114	0.269468	0	0.0154841	0	0.133885	0	0.00021413
CGGA693_CGGA_1815	B	0.108316	0	0.0881478	0.0354599	0	0.0969107	0	0.0342914	0.0164021	0	0	0.0386104	0.116653	0	0.0382945	0.394387	0	0	0	0.0325273	0	0
CGGA693_CGGA_1817	A	0.106618	0	0.0840112	0.0138436	0	0.0371258	0	0.0232905	0	0	0	0.0561165	0.100177	0	0	0.520815	0	0	0	0.0539404	0	0.00406253
CGGA693_CGGA_1819	B	0.0364627	0	0.00688983	0	0	0.0986064	0	0.099658	0	0	0.0326113	0.0677046	0.0278689	0.101581	0	0.52088	0	0	0	0.0077366	0	0
CGGA693_CGGA_1820	B	0.108552	0	0.102394	0.0555982	0	0.00999799	0	0.0955352	0	0	0	0.101472	0.0311148	0	0.000223418	0.494084	0	0	0	0.00102986	0	0
CGGA693_CGGA_1826	B	0.105319	0	0.0666124	0.00345071	0	0.0584218	0	0.0789762	0	0	0	0.0902077	0.0665641	0	0.0572573	0.295408	0	0	0	0.177187	0.000596371	0
CGGA693_CGGA_1833	B	0.0900849	0	0.0242529	0	0	0.0642593	0	0.087829	0.0268643	0	0.0199394	0.0104705	0.0101698	0.201303	0.0219315	0.288435	0	0.0166745	0	0.133022	0	0.00476358
CGGA693_CGGA_1840	C	0.176693	0	0.0900816	0.0706982	0	0	0	0.0593726	0	0	0	0.0659985	0.038018	0.0261651	0.0094391	0.401521	0	0	0	0.0548601	0	0.00715267
CGGA693_CGGA_1857	A	0	0.0462255	0	0.0377873	0	0.124567	0	0.0240464	0.0124021	0	0	0.0751851	0.0812493	0.0659842	0.0196117	0.490588	0	0	0.0119927	0	0	0.0103605
CGGA693_CGGA_1865	B	0.0233069	0	0.00165552	0.0458209	0	0.1349	0	0.0168181	0.0474568	0	0.114395	0.0138915	0.0442862	0	0.00025764	0.515484	0	0	0.0361261	0	0	0.00560092
CGGA693_CGGA_1866	B	0.0517588	0	0	0.0113943	0	0.0419257	0	0.0878865	0.0303268	0	0.0785883	0	0.0261341	0.256802	0	0.278642	0	0	0	0.136541	0	0
CGGA693_CGGA_1870	A	0.0910428	0	0.135888	0.07285	0.0214919	0	0	0.185395	0	0	0	0.0585146	0.0697497	0	0	0.341437	0	0	0	0.0236313	0	0
CGGA693_CGGA_1886	A	0.0865006	0	0.0708542	0.00920452	0	0.0579858	0	0.0618124	0	0	0	0.0711143	0.16135	0	0	0.435513	0	0	0	0.0456651	0	0
CGGA693_CGGA_1899	A	0	0	0.0303562	0.0617617	0	0.0559537	0	0.0557973	0	0	0.00475969	0.105544	0.16615	0	0.00110744	0.441888	0	0.0021832	0	0.0732791	0	0.00121951
CGGA693_CGGA_1901	A	0.0361056	0	0	0.060511	0	0.115879	0.0670101	0.0227588	0.00948521	0	0.036741	0.000121101	0.0902888	0	0.00439116	0.48749	0	0.000887395	0.0683309	0	0	0
CGGA693_CGGA_1908	B	0.0840566	0	0.023399	0.0769779	0	0.0730285	0	0	0.00190528	0	0.0549897	0.017572	0.0224805	0	0.000371468	0.560801	0	0.000276203	0.0661195	0	0	0.0180223
CGGA693_CGGA_1911	B	0.126915	0	0.0462843	0.122593	0	0.0756402	0	0.0994197	0.0156156	0	0	0.0436927	0	0	0.0747468	0.319571	0.0253296	0	0.0431818	0	0	0.00701086
CGGA693_CGGA_1912	A	0	0.0551854	0.0347491	0.0130862	0.0507591	0.02034	0	0.002872	0.00950995	0	0	0.0990255	0.0262556	0	0.00201948	0.588855	0.0279329	0	0	0.052977	0	0.0164323
CGGA693_CGGA_1916	B	0.167024	0	0.116318	0	0	0.0522149	0	0.0610186	0	0	0	0.0196215	0.120986	0	0	0.437879	0	0	0.0249377	0	0	0
CGGA693_CGGA_1946	B	0.0558922	0	0.0340562	0.018095	0	0.0588975	0	0.0280286	0.060641	0	0.100459	0	0.0198944	0.31327	0.003089	0.220323	0	0.00307577	0	0.0773854	0	0.00689257
CGGA693_CGGA_1953	B	0.0247279	0	0	0.0799287	0	0.0976499	0	0.00480666	0.0985489	0	0.0412631	0.0298172	0.0852673	0.127815	0.00477466	0.289961	0	0	0.0956411	0	0.0103641	0.00943491
CGGA693_CGGA_1955	A	0.129204	0	0.0695092	0.0149085	0	0.0822404	0	0.0563763	0	0	0	0.121165	0.130508	0	0	0.274305	0	0	0	0.121784	0	0
CGGA693_CGGA_1972	B	0.0348738	0	0.0455036	0.0271512	0	0.0573918	0	0	0.00686796	0	0.0211963	0	0.0926439	0.217456	0.0148214	0.375687	0	0	0.0778133	0.0193526	0	0.00924079
CGGA693_CGGA_1976	B	0.121528	0	0.042682	0.0278497	0	0.0212912	0	0.00370213	0.0707381	0	0.029055	0	0	0.317055	0.0120547	0.332035	0	0	0.00728406	0.0147258	0	0
CGGA693_CGGA_1985	A	0.0456995	0	0.10321	0.00300298	0.0344371	0.0287697	0	0.0459714	0	0	0	0.0730073	0.0380765	0	0.00259667	0.368544	0.213149	0	0	0.0435366	0	0
CGGA693_CGGA_2003	C	0.063426	0	0.065699	0.0545171	0	0.0791487	0	0	0	0	0	0.0459334	0.196035	0	0.0128138	0.451844	0	0	0.0305832	0	0	0
CGGA693_CGGA_2008	A	0.0590446	0	0.0129839	0.0782318	0	0.0437617	0	0	0.0179771	0	0	0.0271703	0.00786727	0.0248992	0.00572885	0.675028	0.0229448	0	0.024362	0	0	0
CGGA693_CGGA_2024	C	0.16252	0	0.409493	0.0168456	0.00260157	0.0158065	0	0.0184307	0	0	0	0.0795281	0.0266502	0	0	0.171218	0	0	0	0.0969059	0	0
CGGA693_CGGA_2038	B	0.050442	0	0.0298697	0.0238431	0	0.133103	0	0.00801892	0.0742507	0	0.126636	0	0.0341222	0	0	0.462177	0	0	0.0507405	0	0	0.00679707
CGGA693_CGGA_2039	A	0.124761	0	0.133932	0.0237404	0	0.0831599	0	0.0733048	0	0	0	0.0790083	0.187127	0	0	0.270877	0	0	0	0.0240895	0	0
CGGA693_CGGA_2047	C	0.0686352	0	0.0171231	0.0356287	0	0.053202	0	0.0189032	0.00375579	0	0	0.0360909	0.0848786	0	0.00623471	0.56009	0	0	0	0.106447	0.00901042	0
CGGA693_CGGA_2053	C	0.163711	0	0.33476	0.00762289	0	0.0665294	0	0.0499377	0	0	0	0.0810698	0.00379055	0	0	0.292578	0	0	0	0	0	0
CGGA693_CGGA_2056	B	0.0193313	0	0.0182665	0.0496543	0	0.0322709	0.0132608	0.012612	0.00401112	0.0656837	0	0	0	0.0989465	0.0161527	0.612417	0	0	0.0566383	0	0.000754874	0
CGGA693_CGGA_2062	C	0.0157151	0	0	0.033762	0	0.18684	0	0.00165057	0.0241506	0	0.0697377	0.0221148	0.0429054	0	0.00275168	0.550233	0	0	0.0364478	0	0.0136917	0
CGGA693_CGGA_2075	B	0.103773	0	0.0026049	0.0486572	0	0.127592	0	0.0404793	0.0764805	0	0	0.0445952	0.0265508	0.0558857	0	0.36953	0	0.0157008	0.0881501	0	0	0
CGGA693_CGGA_2078	B	0.0919067	0	0.062294	0.0342455	0	0.095236	0	0	0.0132328	0	0	0.0213275	0.0620987	0	0.00756799	0.557454	0	0	0.0492911	0	0.00534606	0
CGGA693_CGGA_2082	B	0	0.024005	0.0122921	0.0318853	0	0.151477	0	0.00562611	0.00919729	0	0.0193438	0.0551315	0.0761429	0	0.00348124	0.487722	0	0.00042881	0.109512	0	0.00514797	0.00860716
CGGA693_CGGA_2088	B	0.00439365	0	0	0.055786	0	0.222696	0	0.00187614	0.0656291	0	0.0267726	0	0.0163943	0.0649087	0.0276395	0.44343	0	0.00544057	0.0650333	0	0	0
CGGA693_CGGA_2106	B	0.0164735	0	0.0169499	0.0946524	0	0	0	0.111363	0.0197955	0	0.130546	0.0116411	0	0.0359528	0.00205828	0.402876	0	0	0.155175	0	0	0.00251594
CGGA693_CGGA_2115	C	0.101975	0	0.0623196	0.142684	0	0.0398807	0	0.00332389	0	0	0	0.0296064	0.0246981	0	0.000933178	0.532804	0	0	0.0452547	0	0	0.0165209
CGGA693_CGGA_487	C	0.0816792	0	0.0555391	0.0117193	0	0.0554599	0	0.0198389	0.0114249	0	0	0.0498438	0.00277059	0.191302	0	0.386303	0	0	0	0.134119	0	0
CGGA693_CGGA_509	B	0	0	0.0769451	0.0764047	0	0.0228563	0	0.0999098	0	0	0.00374242	0.0846156	0.0626939	0.148999	0	0.185787	0	0	0.219709	0	0	0.0183374
CGGA693_CGGA_530	B	0	0.0111964	0	0.043065	0	0.165474	0	0.021585	0.0422701	0	0.113771	0	0.0824494	0.0621663	0	0.421812	0	0.00222886	0	0.0194984	0	0.0144835
CGGA693_CGGA_568	A	0.0511285	0	0	0.0324899	0	0.0289271	0	0.0498416	0.0112119	0	0	0.0564621	0.135338	0.109805	0	0.14298	0	0	0	0.167143	0	0.214673
CGGA693_CGGA_777	B	0.0690399	0	0.00278311	0.0129842	0	0.0643815	0	0.00993696	0.0177354	0	0.0369187	0	0	0.109104	0	0.630367	0	0.00838887	0.0173428	0	0	0.021018
CGGA693_CGGA_831	B	0.0975871	0	0.0834123	0.0239455	0	0.00513192	0	0.0504883	0.00227082	0	0	0.00384042	0	0.388123	0	0.321097	0	0	0	0.0141255	0	0.00997813
CGGA693_CGGA_869	B	0	0.0170363	0.0124921	0.0465811	0	0.00102238	0.00516223	0.0319971	0.00701365	0	0.064399	0.00509831	0.0399993	0.472029	0.00852716	0.284128	0	0	0	0.00244729	0	0.00206725
CGGA693_CGGA_D53	C	0.163198	0	0.0473918	0.192104	0	0	0	0.0544958	0	0	0	0.0419416	0	0.0450121	0	0.455857	0	0	0	0	0	0
CGGA693_CGGA_P100	B	0.102095	0	0.19432	0	0.0321751	0.00345362	0	0.0284694	0	0	0.021636	0.051914	0.0269876	0	0	0.509672	0	0	0.029278	0	0	0
CGGA693_CGGA_P102	B	0	0.0206162	0.0117372	0.142251	0.0211676	0.186194	0	0.0885689	0	0	0.020486	0.0918979	0.0364308	0.137059	0	0.0992522	0	0.0166284	0	0.0697246	0.00597642	0.0520094
CGGA693_CGGA_P106	B	0.309309	0	0.075914	0.0315603	0	0.0930058	0	0.0105105	0.0344292	0	0.0818779	0	0.0551347	0.0502463	0	0.161647	0	0	0.0820159	0	0	0.0143501
CGGA693_CGGA_P109	B	0.0684098	0	0	0.0902534	0	0.00925256	0	0.044548	0	0	0	0.0514819	0.133317	0	0.000439149	0.509238	0	0	0.0888566	0.000105843	0.00409818	0
CGGA693_CGGA_P112	C	0.0944917	0	0.103702	0	0.00207389	0.0637405	0	0.0580536	0	0	0	0.0528017	0.113626	0	0	0.32558	0	0	0	0.171968	0	0.0139624
CGGA693_CGGA_P116	C	0.148216	0	0.132029	0	0.0166053	0.13345	0	0.0489527	0.00664485	0	0.070899	0.0167142	0.0157624	0.134272	0	0.202496	0	0	0	0.0739582	0	0
CGGA693_CGGA_P136	C	0.138902	0	0.224781	0	0.0323417	0.0492236	0	0.0609194	0	0	0	0.0370825	0.0128566	0	0	0.15575	0	0	0	0.261187	0	0.0269566
CGGA693_CGGA_P143	B	0.0728422	0	0.0518808	0	0	0.0848724	0	0.0496452	0	0	0	0.0216664	0.0696346	0	0.0325073	0.23738	0	0.0670839	0	0.235107	0.037404	0.0399758
CGGA693_CGGA_P15	A	0.0662925	0	0.0799133	0.0203684	0	0.0724754	0	0	0	0	0.0492836	0.0584815	0.115912	0	0.0103752	0.443328	0	0	0.0835695	0	0	0
CGGA693_CGGA_P154	C	0.182844	0	0.0697388	0	0.0162433	0	0	0.196445	0	0	0	0.125266	0.0700272	0	0	0.289656	0.0497803	0	0	0	0	0
CGGA693_CGGA_P16	C	0.100566	0	0.194555	0	0.0309522	0.0180671	0	0.0642338	0	0	0	0.0550884	0.00169342	0	0	0.20185	0.0186162	0	0	0.280375	0	0.0340032
CGGA693_CGGA_P160	B	0.0632006	0	0.00203411	0	0	0.0865389	0	0.041592	0.000314657	0	0	0.0577306	0.0166411	0	0.000666483	0.283998	0.0171168	0	0	0.377312	0.032727	0.0201274
CGGA693_CGGA_P164	C	0.201126	0	0.0067783	0	0	0.16449	0	0.0371791	0.0340403	0	0.00232822	0.0560107	0.0208662	0.16246	0.00465058	0.26062	0	0	0	0.0494512	0	0
CGGA693_CGGA_P175	C	0.21379	0	0.131611	0.00491869	0	0.0631623	0	0.0575733	0	0	0	0.0468241	0	0.0012041	0	0.392577	0.0155457	0	0	0.0478654	0	0.0249284
CGGA693_CGGA_P178	C	0.28661	0	0.0922911	0	0.00177749	0.0252115	0	0.037744	0	0	0	0.0723698	0.0114233	0	0	0.125402	0.027123	0	0	0.294016	0.0126268	0.0134055
CGGA693_CGGA_P180	C	0.190463	0	0.0597462	0	0	0.0603999	0	0.0551453	0.0225565	0	0	0.0381826	0	0.338207	0	0.214784	0	0	0	0.0129025	0	0.00761293
CGGA693_CGGA_P182	B	0.0355506	0	0	0	0	0.0763241	0	0.0564595	0	0	0	0.0368252	0.0551009	0	0	0.259933	0	0.00384965	0	0.442316	0.0179064	0.0157354
CGGA693_CGGA_P199	B	0	0.121563	0.0447373	0.0303666	0.0257836	0.0188394	0.0116088	0.00625861	0.0226552	0	0.161752	0.0381593	0.0918622	0	0	0.275971	0	0	0.126794	0	0.005041	0.0186082
CGGA693_CGGA_P205	C	0.133563	0	0.153342	0.0107313	0	0.194716	0	0	0.0178359	0	0.0779204	0.01962	0.0889571	0.0634388	0	0.127989	0.0490362	0	0	0.0451994	0	0.0176501
CGGA693_CGGA_P22	A	0.0345984	0	0.112829	0	0	0.0784284	0	0.0643814	0	0	0.0182922	0.0303762	0.102527	0	0	0.496341	0	0.00368382	0.0585427	0	0	0
CGGA693_CGGA_P25	C	0.222428	0	0.0857017	0	0	0.0916172	0	0.0633495	0	0	0.00782376	0.022121	0.0373734	0	0.000186295	0.422933	0	0	0	0.0146056	0	0.0318613
CGGA693_CGGA_P28	B	0.114285	0	0.0606282	0	0	0.138834	0	0.0156565	0.000185447	0	0	0.104435	0.0364206	0	0	0.244235	0.00335336	0	0	0.268433	0.0135343	0
CGGA693_CGGA_P280	A	0.137226	0	0.22063	0.0286606	0	0.044368	0	0.0349878	0	0	0	0.0417696	0.143178	0	0	0.308279	0	0	0.0409014	0	0	0
CGGA693_CGGA_P283	B	0.00848562	0	0	0.0538331	0	0.181421	0	0.0177528	0.0266786	0	0.0688759	0.0413519	0.043395	0.0280791	0.0227108	0.393862	0	0	0.113554	0	0	0
CGGA693_CGGA_P295	A	0.110214	0	0.184174	0.013239	0	0.0414351	0	0.00582862	0	0	0	0.0292519	0.108127	0	0.00138198	0.500305	0	0	0.00604373	0	0	0
CGGA693_CGGA_P335	A	0.0654495	0	0.094194	0.0452938	0	0	0	0.0941679	0	0	0	0.0734384	0.0326905	0.103357	0	0.436677	0	0	0	0.0538258	0	0.000905982
CGGA693_CGGA_P385	C	0.0583423	0	0.229811	0	0	0.0888906	0	0.0711452	0	0	0	0.0819774	0.0225993	0	0	0.332134	0	0.000495374	0	0.111588	0	0.00301696
CGGA693_CGGA_P401	B	0.0910033	0	0.0338305	0.0988607	0	0.0924843	0	0.0548313	0.0269325	0	0	0.0296625	0.0261661	0	0.0280354	0.331744	0.0273118	0	0	0.146146	0	0.0129914
CGGA693_CGGA_P411	B	0.0665422	0	0.0130336	0.0357492	0	0.085769	0	0.00351355	0.0423093	0	0.0484035	0.00783367	0.00993284	0.123345	0	0.46455	0	0.0192488	0.0742495	0	0	0.00551976
CGGA693_CGGA_P415	A	0.0164034	0	0	0.03305	0	0.0872257	0	0.0212421	0	0	0	0.0761929	0.0434022	0	0	0.357722	0.00265893	0	0	0.329556	0.0201935	0.0123528
CGGA693_CGGA_P499	C	0.06979	0	0.00454189	0.0695468	0	0.085427	0	0.00485599	0.00898032	0	0	0.0232526	0.0921611	0	0.0244977	0.591861	0	0	0	0.010598	4.71e-05	0.01444
CGGA693_CGGA_P512	C	0.0926586	0	0.0638728	0	0.0082268	0.0183655	0	0.0114758	0	0	0.00396153	0.00865564	0	0.0803845	0.00298264	0.684875	0	0	0.0134007	0	0	0.0111402
CGGA693_CGGA_P585	B	0.0570244	0	0.00228795	0.120133	0	0.0591842	0	0.00705992	0.0186471	0	0.0271852	0.00169192	0.0642908	0	0.00391542	0.444256	0	0.00578802	0	0.179824	0	0.00871219
CGGA693_CGGA_P596	B	0.096859	0	0.133981	0.0364366	0	0	0.0284275	0.0635787	0	0	0.0315209	0.0122033	0.0186763	0.0673667	0.00330568	0.479361	0	0	0.00971321	0.0185698	0	0
CGGA693_CGGA_P609	B	0.051246	0	0.0468564	0.0320793	0	0.163432	0	0.0407263	0	0	0	0.153629	0.0281603	0	0.0411982	0.41686	0	0.00660337	0	0.00960273	0.00960559	0
CGGA693_CGGA_P610	B	0.0380961	0	0.0970245	0.0127814	0	0.075028	0	0.0187654	0	0	0	0.0344542	0.164872	0	0.0116018	0.431538	0	0	0	0.0677508	0.0395286	0.00855895
CGGA693_CGGA_P619	C	0.0382162	0	0.0285602	0.0388609	0	0.0351254	0	0.000382611	0	0	0	0.016054	0.0454526	0	0.0107818	0.765769	0	0	0	0.0114911	0	0.00930561
CGGA693_CGGA_P625	B	0.0892115	0	0.023458	0	0	0.128156	0	0.0183894	0.0284167	0	0.00348807	0.0465294	0.00772474	0.144475	0	0.502662	0	0	0	0.00748926	0	0
CGGA693_CGGA_P7	B	0.0413927	0	0	0.0314373	0	0.126072	0	0.033047	0.0199551	0	0.0473137	0	0.0418763	0.0233292	0.00598568	0.442229	0	0	0	0.17298	0.00330877	0.0110739
CGGA693_CGGA_P87	A	0.103694	0	0.040266	0.0467901	0	0.0346046	0	0.0571837	0.0134386	0	0	0.0816631	0.00247058	0.182978	0.00155836	0.39634	0	0	0	0.0390127	0	0
CGGA693_CGGA_P89	B	0.052044	0	0	0.00813504	0	0.0735915	0	0.0480602	0	0	0	0.052514	0.140247	0	0.00391111	0.300732	0	0	0	0.287428	0.0192163	0.0141202
CGGA693_CGGA_P99	A	0.0893052	0	0.0851384	0.0148061	0	0.0664182	0	0.0156356	0	0	0	0.0695605	0.200016	0	0.00470879	0.41204	0	0	0	0.0369559	0	0.00541574
TCGA-02-0047-01	C	0.0624889	0	0.0284101	0.0215361	0	0.106832	0	0.00711004	0.0340361	0	0.0985176	0	0.0174096	0.220635	0	0.377096	0	0	0	0.0207843	0	0.00514374
TCGA-02-0055-01	B	0.0105045	0	0.0911598	0.00713029	0.0117262	0.0349046	0	0.00525709	0	0	0	0.0332235	0.144868	0	0	0.384575	0	0.00139715	0	0.260243	0	0.0150113
TCGA-02-2483-01	C	0.0778263	0	0.030854	0.14621	0	0.00659804	0	0.0319173	0	0	0.0510108	0.0493376	0.0749432	0	0	0.433462	0	0	0	0.0721989	0.00509024	0.0205523
TCGA-02-2485-01	C	0.0894432	0	0.384885	0.0336942	0	0	0	0.0901979	0	0	0	0.0465397	0.0272907	0	0	0.220964	0	0	0	0.106986	0	0
TCGA-02-2486-01	A	0.10553	0	0.0421738	0.079738	0	0.0544438	0	0.0122325	0.018931	0	0	0.0227353	0.138381	0	0.00311162	0.486139	0	0.00439361	0.0227344	0	0.00465578	0.00480097
TCGA-06-0125-01	C	0.168533	0	0.139171	0.022964	0	0.0142141	0	0.179424	0	0	0.0597415	0.0235631	0.0427127	0.0847744	0	0.230501	0	0	0.0344004	0	0	0
TCGA-06-0129-01	C	0.193855	0	0	0.00545213	0	0.104172	0	0.0469056	0	0	0.0301766	0.0346693	0.0819605	0	0.0017608	0.456508	0.0133109	0	0	0.0302745	0	0.000954711
TCGA-06-0130-01	B	0.0211969	0	0.0283247	0.0917244	0	0.0275303	0	0.0189802	0.00356436	0	0	0.0411821	0.0794108	0	0.0329556	0.526032	0.0717353	0	0	0.0573635	0	0
TCGA-06-0132-01	A	0.0792979	0	0.0274084	0.0194941	0	0.0571397	0	0.0107263	0.00469928	0	0.00977899	0.0364921	0.113531	0	0.0106827	0.530337	0.00525816	0	0	0.0893909	0.00114459	0.00461896
TCGA-06-0138-01	A	0.0918005	0	0.0472902	0.00856576	0	0.0261015	0	0.027073	0	0	0	0.0304831	0.117301	0	0.00850191	0.449254	0	0	0	0.189413	0	0.00421615
TCGA-06-0141-01	A	0.0902913	0	0.0391646	0.035879	0	0.0199192	0	0.0116215	0.00757115	0	0.0271858	0.00753245	0.0712783	0.0377939	0.00215152	0.557354	0.0243244	0	0.0261708	0	0	0.0417623
TCGA-06-0156-01	B	0.102232	0	0.0890381	0.0604254	0	0.105372	0	0.0074224	0	0	0.0776535	0	0.0556389	0	0.00457556	0.382026	0	0	0	0.0856807	0	0.0299361
TCGA-06-0157-01	C	0.10627	0	0.0420217	0	0.00161021	0.162134	0	0.0299242	0.0552637	0	0.0740408	0	0.0398274	0	0.00486483	0.435469	0	0	0.0271901	0	0	0.0213845
TCGA-06-0158-01	C	0.0243324	0	0.0693661	0	0	0.0898076	0	0.0415169	0.0396461	0	0.0694454	0.00480849	0.0261446	0.229818	0	0.347681	0	0.0261295	0.0111316	0	0	0.0201722
TCGA-06-0168-01	A	0.0689152	0	0.163961	0.00412059	0	0.0720744	0	0	0.0141034	0	0.0156947	0.0136021	0.150891	0	0.00139107	0.483964	0	0.000122156	0.00584448	0.00531544	0	0
TCGA-06-0174-01	C	0.141345	0	0.066173	0.0398892	0	0.0282334	0	0.0909058	0	0	0.0620332	0.0210264	0.0250516	0.192494	0	0.325094	0	0	0	0.00408023	0	0.0036742
TCGA-06-0178-01	A	0.052477	0	0.0948941	0.0435448	0	0.0301833	0	0	0	0	0	0.0632043	0.0701835	0	0.00915171	0.514861	0.00350123	0	0	0.0981077	0	0.0198917
TCGA-06-0184-01	A	0.0518873	0	0.00495901	0.0352271	0	0.116049	0	0.00532551	0	0	0.0479527	0.0684542	0.0689985	0	0.00231441	0.508586	0.000304595	0	0	0.0645267	0	0.0254156
TCGA-06-0187-01	B	0.145484	0	0.107169	0.0034395	0.00960433	0.0571888	0	0	0	0	0.0294537	0.0110044	0.12133	0	0.000235062	0.4711	0	0.00465303	0.0226573	0	0	0.0166816
TCGA-06-0190-01	B	0.100268	0	0.0325192	0.0358149	0	0.0282082	0	0.0766148	0.00400024	0	0.00822144	0.0264617	0.0203817	0.0519991	0	0.302438	0	0	0	0.284525	0	0.0285468
TCGA-06-0210-01	B	0.00063978	0.011187	0	0.011077	0	0.147611	0	0.00914411	0	0	0.0986806	0	0.133918	0	0	0.438969	0	0	0.0711384	0	0	0.0776359
TCGA-06-0211-01	B	0.0476314	0	0.00246232	0.0154088	0	0.135593	0	0.0217931	0.0508666	0	0.0938808	0.00464284	0.0377432	0.178834	0	0.335464	0	0	0	0.054602	0	0.0210779
TCGA-06-0219-01	A	0.121054	0	0.139644	0.0149688	0	0.0243524	0	0.0138985	0	0	0	0.0677902	0.0835924	0	0.0246112	0.432829	0	0	0	0.0728205	0	0.00443856
TCGA-06-0238-01	B	0.0255792	0	0.0326176	0.00970627	0	0.0528363	0	0.0384586	0	0	0	0.0506684	0.14198	0	0.022666	0.518267	0	0	0	0.107221	0	0
TCGA-06-0644-01	B	0	0.00834139	0.0540747	0.0401103	0	0.0656861	0	0.0018284	0.0261838	0	0	0.0414291	0.0943776	0.0780387	0.00965108	0.514489	0.0180599	0	0.0477298	0	0	0
TCGA-06-0645-01	A	0.136743	0	0.012829	0.0110872	0	0.123262	0	0.0149047	0.0094143	0	0.0559647	0.0268736	0.072757	0	0.00307655	0.338326	0	0	0	0.172477	0.00794134	0.0143436
TCGA-06-0646-01	C	0.0803496	0	0.0416027	0	0	0.0199062	0	0.0557907	0	0	0	0.0323136	0.139255	0	0	0.2719	0	0	0	0.348302	0.0105798	0
TCGA-06-0649-01	C	0.0960811	0	0.0712775	0.0658382	0	0.0293137	0	0.0237601	0	0	0	0.0267034	0.143839	0	0	0.499411	0	0	0	0.0437756	0	0
TCGA-06-0686-01	A	0.136312	0	0.112937	0	0.0243397	0	0	0.0684125	0	0	0.0140146	0.0187524	0	0.158757	0	0.422742	0	0	0	0.0437332	0	0
TCGA-06-0743-01	A	0.133795	0	0.0516631	0.0929451	0	0	0	0.0952694	0	0	0	0.033272	0.162762	0.0171327	0.00497917	0.388711	0	0	0	0.0194711	0	0
TCGA-06-0744-01	A	0.137064	0	0.0822365	0.101349	0	0	0	0.137519	0	0	0	0.0783748	0.0917688	0	0.00617677	0.337553	0	0	0	0.0279575	0	0
TCGA-06-0745-01	A	0.11349	0	0.0539464	0.0327457	0	0.00106478	0	0.074019	0	0	0	0.0416676	0.050749	0	0.00353107	0.460126	0	0	0	0.159208	0	0.0094523
TCGA-06-0747-01	C	0.129956	0	0.119187	0	0.0207685	0	0	0.117668	0	0	0	0.0850087	0.0267864	0	0	0.276175	0	0	0	0.212832	0	0.0116192
TCGA-06-0749-01	A	0.0894469	0	0.0483363	0.0119999	0	0.045672	0	0.0448526	0	0	0	0.0619237	0.0584356	0	0.00259202	0.570463	0.0509733	0	0.00975077	0	0	0.00555339
TCGA-06-0750-01	B	0.0741003	0	0.019955	0.0272539	0	0.0693387	0	0.0450675	0.00193885	0	0	0.107001	0.110002	0	0.0207774	0.406618	0	0	0	0.0955988	0	0.022349
TCGA-06-0878-01	C	0	0	0.0109608	0.0217353	0	0.0483449	0	0.00871868	0.0466268	0	0.108215	0	0.0321071	0.251559	0	0.365386	0	0.0135856	0	0.077305	0.00267734	0.0127791
TCGA-06-0882-01	A	0.100639	0	0.034551	0.0138746	0	0.084542	0	0.00259459	0.0167812	0	0.00962319	0.0148649	0.111903	0	0	0.568975	0	0	0	0.0244499	0.00808591	0.00911583
TCGA-06-1804-01	C	0.0553138	0	0.0952081	0	0.0333319	0.0716468	0	0.00886198	0.114967	0	0.115214	0	0.0809302	0.0680527	0.0104896	0.0595358	0	0	0.192407	0	0	0.0940413
TCGA-06-2557-01	C	0.0522889	0	0.0185389	0.0483698	0	0.0577806	0	0.0217796	0.00707711	0	0	0.0501784	0.0465222	0	0.0235656	0.65428	0	0	0	0.0164504	0	0.00316825
TCGA-06-2558-01	C	0.191427	0	0.145353	0.00208305	0	0.0428289	0	0.0687276	0	0	0.059645	0	0.0544401	0	0	0.405673	0	0	0	0.00978958	0	0.0200329
TCGA-06-2559-01	C	0.162212	0	0.0888189	0.00956175	0.00987444	0	0	0.0646025	0	0	0.0797252	0	0.00559661	0.0992868	0	0.474825	0	0.000456489	0	0.00504019	0	0
TCGA-06-2561-01	C	0.120356	0	0.0569166	0.0339898	0	0.0423096	0	0.02106	0	0	0	0.0381391	0.166106	0	0	0.517256	0	0	0	0.00173206	0	0.00213394
TCGA-06-2562-01	A	0.101279	0	0	0	0	0.150156	0	0.0410735	0.0293282	0	0.126717	0	0.0405003	0.0522474	0	0.32224	0	0.0115912	0	0.109465	0	0.0154024
TCGA-06-2563-01	C	0.123233	0	0	0.0349469	0	0.0813344	0	0.109933	0	0	0.00698864	0.0471515	0.0433977	0	0.0376924	0.462794	0	0	0.0525281	0	0	0
TCGA-06-2564-01	C	0.188643	0	0.00425428	0	0	0.120501	0	0.0451841	0	0	0.0273714	0.0327088	0.00964927	0	0	0.492732	0.00867765	0	0.0526637	0	0	0.0176146
TCGA-06-2565-01	C	0.0487184	0	0.027346	0	0.119338	2.46e-05	0	0.0350765	0.0626565	0	0.0591613	0.0475556	0.0692682	0	0.00423466	0.39397	0.0370198	0	0.09563	0	0	0
TCGA-06-2567-01	C	0.0898129	0	0.0777309	0.0147577	0	0.04735	0	0.0496496	0	0	0	0.0937037	0.157701	0	0.001914	0.383647	0	0	0	0.04836	0	0.0353729
TCGA-06-2569-01	C	0.146795	0	0.0931722	0.337557	0	0.0452771	0	0.00559267	0	0	0.117858	0	0.0843732	0	0	0.167739	0	0	0.00163584	0	0	0
TCGA-06-2570-01	C	0.162364	0	0	7.53e-05	0	0.0974737	0	0	0.0264576	0	0.0584324	0	0.0366962	0	0.00402633	0.562	0	0	0	0.0239947	0	0.0284796
TCGA-06-5408-01	C	0.0523591	0	0	0.00660258	0	0.25797	0	0.0853649	0	0	0.0254405	0.120644	0.0811225	0	0.00252203	0.212898	0	0	0.143796	0	0	0.0112796
TCGA-06-5410-01	A	0.0403905	0	0	0.0136899	0	0.0242147	0	0	0.0620025	0	0.0308159	0	0.0686431	0	0.00216799	0.620201	0.0214228	0	0	0.062835	0.0191137	0.0345028
TCGA-06-5411-01	C	0.150474	0	0.0862598	0.0613719	0	0.101091	0	0	0	0	0.0140214	0.0329861	0.122687	0	0	0.397928	0.0100956	0	0	0.0153467	0	0.007738
TCGA-06-5412-01	A	0.0770439	0	0.0545588	0.000902975	0	0.0366766	0	0.0111353	0	0	0	0.0592651	0.164641	0	0.000629781	0.421622	0	0	0	0.172513	0	0.00101156
TCGA-06-5413-01	B	0.103692	0	0.0752415	0.0387959	0.00556445	0.0157993	0	0.00136952	0	0	0	0.0177849	0.00601291	0.00384593	0.00453027	0.648943	0	0	0.0552367	0	0	0.0231844
TCGA-06-5414-01	B	0.128604	0	0.056065	0.0174729	0	0.124301	0	0.00482761	0.0259574	0	0.0616355	0	0.0447922	0	0	0.476857	0	0.00540008	0	0.03622	0	0.0178665
TCGA-06-5416-01	A	0.0917358	0	0.0229917	0.092037	0	0	0	0.125016	0	0	0	0.100167	0.00323954	0.204203	0	0.245916	0	0	0	0.114694	0	0
TCGA-06-5417-01	C	0.101583	0	0.27934	0.0347525	0.0488127	0	0	0.0112937	0	0	0	0.0274636	0	0	0	0.322266	0.119621	0	0.0538171	0	0	0.00104956
TCGA-06-5418-01	A	0.0330796	0	0	0.017852	0	0.229356	0	0.065375	0.020972	0	0.121517	0.0450484	0.105475	0	0	0.321907	0	0	0	0	0	0.0394184
TCGA-06-5856-01	C	0.0576433	0	0.000916093	0.00960725	0	0.20922	0	0.0329583	0.0119577	0	0.0544706	0.0781589	0.0629612	0	0	0.426077	0	0	0.0560294	0	0	0
TCGA-06-5858-01	C	0.14121	0	0.242474	0	0	0.0713754	0	0.01024	0	0	0	0.0295576	0.0598155	0	0.00268498	0.37406	0	0	0	0.0582636	0	0.0103198
TCGA-06-5859-01	C	0.114342	0	0.112356	0.0538358	0	0.112066	0	0.0204273	0.00218062	0	0	0.0427351	0.0226665	0	0.00845833	0.38003	0.0294585	0	0	0.0982214	0	0.00322235
TCGA-08-0386-01	C	0.0850617	0	0.355285	0	0.0604926	0	0	0.0528603	0	0	0.00957961	0.0354709	0.0153369	0	0	0.238802	0	0	0.134038	0	0	0.0130728
TCGA-12-0616-01	B	0.0910522	0	0.0621114	0.175536	0	0	0	0.0757626	0	0	0	0.0563898	0.035556	0	0.0105795	0.461566	0	0	0.0266365	0	0	0.00481028
TCGA-12-0618-01	A	0.0180291	0	0.384023	0	0.00565632	0.0970665	0	0.146183	0	0	0.101651	0.0141901	0.0417257	0	0	0.16036	0.0124417	0	0	0.0186744	0	0
TCGA-12-0619-01	B	0.0855394	0	0.0511448	0.032872	0	0.0777407	0	0.0293784	0.00107326	0	0	0.0300162	0.0806325	0	0	0.548047	0	0.00364799	0	0.0299277	0.00488785	0.0250916
TCGA-12-0821-01	C	0.0489984	0	0.23938	0	0	0.0550468	0	0.0482802	0.00863415	0	0.0378789	0.0085084	0.00250301	0.229007	0	0.270432	0	0.000705006	0.0501675	0.00045826	0	0
TCGA-12-1597-01	A	0.119556	0	0.21113	0	0	0.0662721	0	0.0471048	0	0	0	0.0447813	0.0673232	0	0	0.438688	0	0	0.00498402	0	0	0.00016049
TCGA-12-3650-01	C	0.131248	0	0.0756804	0.0650349	0.00142312	0	0	0.0847423	0	0	0.0156047	0.0350265	0	0	0.00179564	0.530499	0.0153439	0	0.0426858	0	0	0.000915602
TCGA-12-3652-01	A	0.115531	0	0.168088	0.0793019	0	0.0502975	0.00280904	0.0429428	0	0	0	0.0493498	0	0	0	0.487233	0	0	0.00444712	0	0	0
TCGA-12-3653-01	C	0.0993859	0	0	0.0472519	0	0.187146	0	0.0535644	0.0556034	0	0.00807796	0.0529016	0.071253	0	0.0158895	0.353988	0	0.00347326	0.0374031	0	0	0.0140625
TCGA-12-5295-01	A	0.0378903	0	0.04464	0.0761022	0	0.164114	0	0.0082338	0.00276466	0	0.00607992	0.026888	0.0332601	0	0.0126127	0.526598	0.01742	0.000402635	0.0383588	0	0	0.00463468
TCGA-12-5299-01	B	0.0726661	0	0.0524582	0	0	0.166463	0	0	0	0	0.0523205	0.0534058	0.0861307	0	0.0169228	0.448884	0	0.00676617	0.00307604	0.0138067	0.0105538	0.0165468
TCGA-14-0781-01	B	0.154039	0	0.000991696	0	0.0405605	0.0513305	0	0	0.065464	0	0.127885	0	0.110204	0	0	0.398718	0.00283124	0	0.0361697	0	0	0.0118062
TCGA-14-0787-01	B	0	0.0357211	0.0105517	0	0.0439821	0.0889608	0	0.0575721	0.0259817	0	0.0786451	0.0490117	0.0415864	0	0	0.402454	0	0.000601092	0.164933	0	0	0
TCGA-14-0789-01	B	0.032598	0	0	0.00830424	0	0.195561	0	0.03684	0.0835659	0	0.116433	0	0.0424048	0	0	0.378619	0	0.0109881	0	0.0856451	0	0.00904098
TCGA-14-0790-01	C	0.0870935	0	0.334956	0.0544825	0.0780164	0	0	0.0459059	0	0	0	0.0385981	0.00553894	0	0.0410489	0.288451	0	0	0.0259095	0	0	0
TCGA-14-0817-01	A	0.0747648	0	0	0.0266935	0	0.0642564	0	0.0175931	0	0	0	0.0496292	0.160232	0	0.0120088	0.407804	0.00249766	0	0	0.18452	0	0
TCGA-14-0871-01	B	0.141779	0	0	0.0549432	0	0.0655591	0	0.192815	0	0	0	0.15157	0.0948305	0	0	0.0861099	0.0440151	0	0	0.168378	0	0
TCGA-14-1034-01	B	0.102092	0	0.116526	0.0261967	0	0.0952673	0	0.00787354	0	0	0.0636551	0	0.113152	0	0	0.430873	0.000977142	0	0.0205256	0	0	0.0228624
TCGA-14-1823-01	B	0.0246948	0.00697682	0	0	0	0.157679	0	0	0.102943	0	0.0932094	0	0.158693	0	0.000590903	0.319814	0	0.00876362	0	0.0963703	0.0176178	0.0126468
TCGA-14-1825-01	C	0.243213	0	0.146552	0.0396952	0.0262667	0	0	0.0233728	0	0	0.0259503	0.0115762	0.00281782	0	0	0.425073	0	0	0.0537967	0	0	0.00168603
TCGA-14-1829-01	A	0.0956447	0	0.100679	0.0561013	0	0.0170069	0	0.0192161	0	0	0	0.0427745	0.187804	0	0.000651515	0.348436	0.0486432	0	0	0.0723173	0.0106676	5.79e-05
TCGA-14-2554-01	B	0.136149	0	0.0905787	0.00719925	0	0.104221	0	0.00836085	0	0	0.0221324	0.03169	0.12353	0	0	0.383459	0	0.000150536	0	0.0819771	0.0105531	0
TCGA-15-0742-01	C	0.251772	0	0.166575	0	0	0.0181271	0	0.0815337	0	0	0.000138828	0.0566897	0.044331	0	0	0.342821	0	0	0.0257808	0	0	0.0122313
TCGA-15-1444-01	C	0.0786709	0	0.19493	0	0	0.0581256	0	0.020985	0	0	0	0.0304942	0.10909	0	0	0.259605	0.0251616	0.00326982	0	0.194446	0.010273	0.0149495
TCGA-16-0846-01	A	0.0595327	0	0.125217	0.0568579	0	0	0	0.0494026	0	0	0	0.0683956	0.0943088	0	0.0466578	0.337145	0.0200022	0	0	0.14248	0	0
TCGA-16-1045-01	C	0.1703	0	0.0318771	0.0106593	0	0.0667361	0	0.00888037	0.00431889	0	0.0344955	0.00108982	0.0802787	0	0.0101766	0.51633	0.0214205	0	0.0374161	0	0	0.00602073
TCGA-19-1390-01	C	0.206898	0	0.15884	0	0.0694077	0.0652365	0	0.000522495	0	0	0.0344424	0.0144374	0	0	0.0081772	0.183437	0.132007	0	0	0.095425	0	0.0311688
TCGA-19-1787-01	A	0.0388831	0	0	0	0	0.275999	0	0.0308316	0.124415	0	0.00732004	0	0.0266035	0.151049	0.00999094	0.251343	0	0.000976137	0.0825878	0	0	0
TCGA-19-2619-01	C	0.182539	0	0.258764	0	0.0242962	0.0192271	0	0.101824	0	0	0.0204275	0.0327122	0.002556	0	0	0.225119	0	0.0143016	0	0.101176	0	0.0170575
TCGA-19-2620-01	C	0.240001	0	0.135127	0	0.00557211	0.0277518	0	0.0397168	0	0	0	0.0429226	0.133794	0	0	0.315839	0	0	0	0.0592741	0	0
TCGA-19-2624-01	C	0.225779	0	0.183498	0.0614179	0.0697471	0	0	0.158711	0	0	0	0.0970703	0	0.00277815	0	0.172147	0	0	0	0.0288517	0	0
TCGA-19-2625-01	B	0.130909	0	0.21581	0	0.0735167	0	0	0.0873625	0	0	0.00391162	0.0397831	0.148304	0	0	0.294977	0	0	0	0.00542662	0	0
TCGA-19-2629-01	C	0.093159	0	0.115119	0.00388269	0	0.101627	0	0.019632	0	0	0	0.0537545	0.0911723	0	0.0213754	0.482655	0	0	0.0176226	0	0	0
TCGA-19-4065-01	B	0	0.0233894	0.0377939	0.0554387	0	0.123104	0	0.00945753	0	0	0.0849622	0.00351795	0.0701742	0	0	0.489489	0.0307886	0	0	0.0571053	0.00228185	0.0124975
TCGA-19-5960-01	C	0.0658325	0	0.194294	0	0.0550593	0	0	0.153688	0	0	0	0.0633219	0	0	0.0108582	0.433422	0	0	0	0.0235247	0	0
TCGA-26-1442-01	C	0.199571	0	0.244555	0	0.0228999	0.0222901	0	0.0222887	0	0	0.0459538	0.00991671	0.0546193	0	0.00136963	0.272656	0	0	0.10388	0	0	0
TCGA-26-5132-01	C	0.0762295	0	0.267595	0.0358732	0	0.0180555	0	0.0447046	8.62e-05	0	0	0.0479957	0.0154529	0	6.06e-05	0.447629	0	0	0.0463176	0	0	0
TCGA-26-5133-01	C	0	0.0776074	0.128144	0	0	0.206982	0	0	0.0448814	0	0.123149	0	0.109912	0.0441781	0	0.164379	0	0	0.0974753	0	0.00329226	0
TCGA-26-5134-01	C	0.109916	0	0.108036	0.0172378	0	0.0222064	0	0.0376441	0	0	0.001754	0.0547303	0	0.142688	0.0150771	0.482441	0	0	0	0.00826966	0	0
TCGA-26-5135-01	A	0.190351	0	0	0.0723399	0	0	0	0.046632	0.0139087	0	0.0433094	0.0306246	0.0762472	0.141428	0.00128179	0.360482	0	0	0	0.0233945	0	0
TCGA-26-5136-01	C	0.0967415	0	0.0436435	0.0330332	0	0.0912492	0	0.0238435	0.00980095	0	0.0012956	0.0422078	0.0967283	0	0.00346181	0.511719	0	0.000702208	0.0455733	0	0	0
TCGA-26-5139-01	B	0.0445267	0	0	0.0503465	0	0.113652	0	0.00961432	0.076743	0	0.151227	0	0.030695	0.086418	0	0.358059	0	0.0157902	0.0610391	0	0	0.0018896
TCGA-27-1830-01	B	0.123183	0	0.062403	0.010861	0.0161693	0.000784456	0	0.0494208	0	0	0	0.0444922	0.017271	0	0	0.318469	0	0.00297508	0	0.329704	0.00650676	0.01776
TCGA-27-1831-01	A	0.0752136	0	0.0488483	0.0929945	0	0.023604	0	0.0257092	0	0	0	0.0725572	0.126812	0	0.0157132	0.414146	0	0.00212021	0	0.0938008	0.00848161	0
TCGA-27-1832-01	B	0.06165	0	0.0835623	0.0633025	0	0.0771107	0	0	0.0294985	0	0	0.0430223	0.181923	0	0.011051	0.431569	0	0	0.01731	0	0	0
TCGA-27-1834-01	C	0.106878	0	0.0492633	0.00990705	0	0.112733	0	0.0191466	0	0	0.0156955	0.0508194	0.0418645	0	0.0309684	0.492207	0	0	0.0648508	0	0	0.00566703
TCGA-27-1835-01	C	0.112484	0	0.0154141	0.102807	0	0.0787128	0	0.0982777	0.0506881	0	0.180652	0.036489	0.0511345	0.00440826	0.0175174	0.251415	0	0	0	0	0	0
TCGA-27-1837-01	C	0.0812476	0	0.0426803	0	0	0.0789918	0	0.0600471	0	0	0.0179306	0.0631021	0.109919	0	0.0550941	0.402212	0	0.00122231	0.0875538	0	0	0
TCGA-27-2519-01	B	0.02161	0	0.00494327	0.0366914	0	0.101265	0	0	0.0343285	0	0.0144076	0.0313716	0.185931	0	0	0.559915	0	0.0042299	0	0.00530658	0	0
TCGA-27-2521-01	C	0.172144	0	0.148806	0.031717	0.089073	0	0	0.0246419	0	0	0.0474248	0	0.012026	0	0	0.371681	0.0117027	0	0.0907836	0	0	0
TCGA-27-2523-01	C	0.0620072	0	0.0999671	0.0393888	0	0.119212	0.0367947	0	0.000575195	0	0.152496	0	0.0360444	0.109139	0	0.320884	0	0.00533732	0.0181555	0	0	0
TCGA-27-2524-01	A	0.104041	0	0.0286942	0.0240452	0	0.0384468	0	0.0450013	0.013435	0	0.0494117	0	0.00787149	0.126912	0	0.431969	0	0.00206516	0	0.11644	0.0116672	0
TCGA-27-2526-01	A	0.0413316	0	0.104018	0.172145	0	0	0	0.057135	0.0281971	0	0	0.133491	0.00140738	0	0.0555988	0.350814	0.0419181	0	0.0139433	0	0	0
TCGA-27-2528-01	C	0.206132	0	0.102969	0.012463	0	0.00481087	0	0.0538322	0	0	0	0.0510497	0	0.117585	0	0.328606	0	0	0	0.122552	0	0
TCGA-28-1747-01	C	0.101373	0	0.167829	0.0121289	0	0.0656472	0	0.0484122	0	0	0	0.0789648	0.102377	0	0.0394717	0.355981	0	0	0.027814	0	0	0
TCGA-28-1753-01	C	0.0496652	0	0	0.0160523	0	0	0	0.0164877	0.030155	0	0	0.0365363	0	0.328062	0	0.433884	0	0	0	0.0891578	0	0
TCGA-28-2509-01	B	0.15296	0	0	0.0177134	0	0.133089	0	0.0016133	0.0342997	0	0.0718735	0.0205704	0.13392	0	0	0.314236	0.0108959	0	0.0814652	0.0193584	0	0.00800492
TCGA-28-2513-01	A	0.0914839	0	0.00556553	0.0220464	0	0.114175	0	0.0278947	0.0247316	0	0.0470858	0.0351023	0.0842113	0	0.00197444	0.438536	0	0.0105741	0.0899988	0	0	0.00662005
TCGA-28-2514-01	C	0.190683	0	0.197191	0.0302726	0	0.00778482	0	0.0966713	0	0	0.00683127	0.0581605	0.00876659	0	0.00527134	0.312494	0	0	0.0785886	0	0	0.00728463
TCGA-28-5204-01	B	0.171226	0	0.0857837	0.00932195	0	0.0862128	0	0.00447509	0.00639819	0	0	0.0622436	0.0300002	0	0.0142193	0.459104	0	0.00777268	0.0489787	0	0	0.0142638
TCGA-28-5207-01	C	0.216252	0	0.132754	0.0262189	0	0.0958551	0	0.0286953	0	0	0	0.111844	0.034123	0	0.00365631	0.213277	0.0711379	0	0	0.0661858	0	0
TCGA-28-5208-01	B	0.129198	0	0.0524846	0.0091921	0	0.0508207	0	0.0462222	0	0	0	0.0792738	0.106472	0	0.00127971	0.495528	0.0246121	0	0.00491711	0	0	0
TCGA-28-5209-01	C	0.125341	0	0.0696871	0	0	0.0677492	0	0.0723262	0	0	0.0186723	0.0503795	0	0.275173	0.0297789	0.28192	0	0	0.0089726	0	0	0
TCGA-28-5213-01	A	0.0801837	0	0.0179963	0.0318206	0	0.103789	0	0	0.0153835	0	0.042042	0	0.103338	0	0	0.466934	0	0	0	0.0899526	0	0.0485605
TCGA-28-5215-01	C	0.11116	0	0.092231	0.0356941	0	0.0692259	0	0.0390793	0	0	0	0.039276	0.133074	0	0.000366581	0.330075	0	0	0	0.149817	0	0
TCGA-28-5216-01	B	0.0939216	0	0.142891	0.0301377	0	0.024423	0	0.0303664	0	0	0.00715542	0.0237471	0.06334	0	0	0.49144	0	0	0	0.0851101	0.00746748	0
TCGA-28-5218-01	B	0.151315	0	0	0.196512	0	0	0.0399068	0.060271	0.0111806	0	0.0223051	0	0.0262574	0.0834737	0.00501189	0.390674	0	0	0.00457802	0.00851497	0	0
TCGA-28-5220-01	C	0.0322237	0	0.146932	0.00156859	0	0.0862778	0	0.00119699	0	0	0	0.0484441	0.175973	0	0.0277259	0.351337	0	0	0.128322	0	0	0
TCGA-32-1970-01	C	0.117697	0	0.175194	0.023193	0	0.0747449	0	0.0570409	0	0	0.0457677	0.0193115	0.0193808	0	0.0115849	0.400618	0	0	0.0444613	0	0	0.0110061
TCGA-32-1980-01	A	0.0911176	0	0.00964561	0.042352	0	0.111446	0	0.0233727	0.0236819	0	0.0103241	0.0579418	0.0306024	0.0398829	0	0.427643	0	0.00685725	0	0.117202	0	0.00793071
TCGA-32-1982-01	C	0.151717	0	0.0121302	0.0607443	0	0.0315042	0	0.0354569	0	0	0.0271221	0.0282232	0.0846501	0	0.00548705	0.382298	0.00684782	0	0	0.159023	0	0.0147963
TCGA-32-2615-01	C	0.0960307	0	0.0416894	0.028807	0	0.129783	0	0.0560268	0.0187416	0	0	0.0752139	0.0519342	0	0	0.396691	0	0.00125259	0	0.0832601	0	0.0205693
TCGA-32-2616-01	B	0.038584	0	0.300477	0.0286916	0.0150787	0.0638355	0	0	0	0	0	0.0594914	0.00875143	0.078804	0	0.389834	0	0	0.00265122	0	0	0.0138011
TCGA-32-2632-01	C	0.0463121	0	0.0116837	0.0912886	0	0.138295	0	0.0145475	0.0807845	0	0.0190377	0.0281305	0.0240114	0	0.00934575	0.503754	0	0	0	0.0244422	0	0.00836637
TCGA-32-2634-01	C	0.166473	0	0.148457	0.0166856	0.0363709	0	0	0.0929724	0	0	0	0.0932781	0.0177827	0.0734946	0	0.303843	0	0	0	0.0506424	0	0
TCGA-32-2638-01	C	0.0426328	0	0	0.0386754	0	0.158205	0	0.0114699	0.0658276	0	0.155693	0	0.058949	0	0.0126887	0.412399	0	0	0	0.036248	0	0.0072116
TCGA-32-4213-01	B	0.07493	0	0.0174105	0.0444931	0	0.110416	0	0.0194739	0.0284658	0	0	0.051755	0.0487773	0	0.0317477	0.495198	0	0	0.0575299	0	0	0.0198032
TCGA-32-5222-01	A	0.11507	0	0.0958178	0	0	0.113162	0	0.0250055	0	0	0.00216808	0.0589742	0.0667975	0	0.00937623	0.376554	0.0193302	0	0	0.0687777	0.0209898	0.0279773
TCGA-41-2571-01	A	0.132532	0	0.0992081	0.0572709	0	0	0	0.151549	0	0	0	0.0536511	0.0144634	0.0158114	0	0.252777	0	0	0	0.222737	0	0
TCGA-41-2572-01	A	0.139754	0	0.106681	0.0244597	0	0.126808	0	0.0169037	0.0136046	0	0.0170015	0.0650035	0.0214011	0	0.004753	0.399313	0	0	0.0643166	0	0	0
TCGA-41-3915-01	B	0.102283	0	0.0534249	0.0754952	0	0.0582724	0	0.0256774	0	0	0.0257491	0.00261607	0.0420314	0	0	0.541953	0	0	0.00397037	0.00931007	0	0.0592163
TCGA-41-4097-01	C	0.170829	0	0.093514	0.046944	0	0.0607894	0	0.0126648	0.0182569	0	0.032066	0.00343217	0.0279064	0	0	0.512071	0	0	0	0	0	0.0215263
TCGA-41-5651-01	C	0.223286	0	0.189062	0.111541	0	0	0	0.0543402	0	0	0.0295714	0.028668	0.00561724	0.089898	0	0.240671	0	0	0	0.0273446	0	0
TCGA-76-4925-01	B	0.105804	0	0.108636	0.0431302	0	0.0447344	0	0.165146	0	0	0	0.040976	0.0267684	0.0477633	0	0.363158	0	0	0	0.0538841	0	0
TCGA-76-4926-01	C	0.091259	0	0.293732	0	0.0571377	0.0229926	0	0	0	0	0	0.0256354	0.124252	0	0	0.326343	0	0.00547866	0.0531697	0	0	0
TCGA-76-4927-01	A	0.152461	0	0.108298	0.0310603	0	0.0181275	0	0.00833233	0	0	0	0.0258048	0.108399	0	0.00371559	0.535899	0	0	0	0	0.00790173	0
TCGA-76-4928-01	B	0.161841	0	0	0.0164645	0	0.0555769	0.088723	0	0.0137831	0	0	0.0311655	0.041712	0	0	0.359188	0.0118329	0	0.201428	0	0	0.018285
TCGA-76-4929-01	C	0	0.0753138	0	0	0	0.130462	0	0	0.0737507	0	0.0166883	0.0786987	0.0191289	0.118748	0	0.350327	0	0	0.122967	0	0	0.0139148
TCGA-76-4931-01	B	0.172985	0	0.212711	0	0	0	0	0.114221	0	0	0.0512245	0	0	0.0926761	0	0.331974	0	0	0	0.0242081	0	0
TCGA-76-4932-01	B	0.141279	0.00755649	0	0.0487373	0	0.0818866	0	0	0	0.0613034	0.0469189	0	0	0.478414	0	0	0	0	0	0.00173767	0.394
	0

## Sheet: Table S3
Table S3: Prognostic analysis of 150 DEGs using a univariate Cox regression model.
Gene	HR	HR.95L	HR.95H	P value
IGFBP2	1.11228	1.06163	1.16534	7.65e-06
CFI	1.15449	1.08229	1.23151	1.3e-05
SYT15	0.781317	0.697788	0.874845	1.89e-05
TNFRSF12A	1.12724	1.06494	1.19318	3.64e-05
CHI3L1	1.05921	1.02921	1.09008	8.73e-05
ANXA1	1.10738	1.05222	1.16544	9.14e-05
SSTR2	0.830763	0.756426	0.912407	0.000105922
PDE2A	0.890846	0.834156	0.95139	0.000570299
PLAU	1.10297	1.04237	1.1671	0.000675582
DENND2D	1.16522	1.06558	1.27418	0.000800191
CA11	0.890693	0.830739	0.954973	0.0011307
REPS2	0.872571	0.80376	0.947274	0.00114445
CLCF1	1.1183	1.04379	1.19813	0.00148192
MCF2L2	0.862478	0.787092	0.945083	0.0015227
AKR1C3	0.897599	0.838251	0.961149	0.00196591
HBQ1	0.885292	0.819504	0.956361	0.00198461
CBLN1	0.898397	0.837654	0.963545	0.00270291
CACNG2	0.863015	0.782693	0.95158	0.00311952
PVALB	0.917874	0.866836	0.971917	0.00332648
SERPINE1	1.07047	1.02174	1.12153	0.00417463
CDH20	0.908593	0.850056	0.971161	0.00478414
GALNT13	0.927665	0.879289	0.978703	0.006
NOS1	0.858952	0.770414	0.957666	0.00615681
CYR61	1.08029	1.02077	1.14328	0.00756687
SNCG	0.934868	0.888941	0.983168	0.00878199
CENPF	1.09882	1.02391	1.17921	0.00890432
SNAI2	1.11239	1.0268	1.20511	0.00912472
GRM1	0.847014	0.744832	0.963215	0.0113622
CPLX2	0.950418	0.913568	0.988753	0.0117162
TUBA8	0.898665	0.826299	0.977369	0.0126183
ATP1A3	0.943678	0.900882	0.988506	0.0143573
ASPDH	0.925086	0.866365	0.987785	0.0199512
C20orf201	0.909045	0.83887	0.98509	0.0199942
NALCN	0.91227	0.843612	0.986517	0.0214479
SLC1A2	0.938277	0.887149	0.992352	0.0258466
NECAB2	0.936513	0.883726	0.992452	0.0266977
PPP1R1B	0.948258	0.903593	0.995132	0.0309115
MT1F	1.07555	1.00639	1.14946	0.0317318
ZNF519	0.868389	0.763364	0.987863	0.0319026
DAAM2	0.938851	0.886124	0.994714	0.0323812
FAM163B	0.949811	0.905223	0.996596	0.035821
FTO	0.927267	0.863768	0.995435	0.0369438
AIFM3	0.941816	0.89008	0.99656	0.0375696
MAG	1.03942	1.00144	1.07884	0.0417668
ELFN2	0.943724	0.892238	0.998181	0.0430136
NCOA2	0.894406	0.801945	0.997529	0.045027
C2orf82	0.944101	0.891881	0.999378	0.0475468
TMEM151B	0.932844	0.870565	0.999579	0.0486215
PGBD4	0.841761	0.709004	0.999375	0.0491711
CNTNAP2	0.933343	0.869976	1.00133	0.0544775
FCGR1A	1.06789	0.998462	1.14215	0.0554816
CMTM7	1.09439	0.995476	1.20314	0.062021
GALNT8	0.940115	0.880783	1.00344	0.0633677
PLEKHM3	0.917177	0.836394	1.00576	0.0660924
GP1BA	0.857894	0.727373	1.01184	0.0687265
SMOC1	0.966302	0.92997	1.00405	0.0795914
APOC2	1.05745	0.992781	1.12633	0.0827541
FAAH	0.935206	0.866057	1.00988	0.0874123
TREM2	1.06967	0.990162	1.15557	0.0874323
ASAH2	0.873922	0.744449	1.02591	0.0995061
SLC12A6	0.915738	0.824593	1.01696	0.0998441
DENND5B	0.909869	0.81279	1.01854	0.100837
NCF4	1.07815	0.98434	1.1809	0.105206
NEU3	0.884801	0.762716	1.02643	0.106174
DUSP23	1.07391	0.984667	1.17124	0.107206
EBF2	1.11698	0.97439	1.28043	0.112366
ADSSL1	1.07989	0.981793	1.1878	0.11369
H2AFJ	1.07244	0.982267	1.17089	0.118598
KCNJ9	0.952307	0.895552	1.01266	0.119063
CD72	1.06954	0.980482	1.16669	0.129621
RARRES3	1.05697	0.98322	1.13625	0.133251
OCEL1	0.919701	0.824276	1.02617	0.134215
PTPN6	1.07375	0.977645	1.17931	0.136908
CALML6	1.08789	0.972064	1.21751	0.142472
ARHGEF12	0.929123	0.842149	1.02508	0.142648
FABP4	0.94292	0.871118	1.02064	0.145834
ATF7IP	0.931619	0.845714	1.02625	0.151279
C3	1.04102	0.984839	1.10041	0.155528
TNFRSF6B	1.04876	0.981899	1.12017	0.156632
TCF12	0.951021	0.885578	1.0213	0.167416
KDELR3	1.05916	0.975741	1.14971	0.169691
SFTPC	0.951791	0.885852	1.02264	0.17738
GSDMD	1.05217	0.976774	1.13339	0.180077
ZNF292	0.954757	0.891782	1.02218	0.183559
AFP	1.056	0.972982	1.14611	0.192113
ZSCAN29	0.929581	0.832805	1.0376	0.192969
ASH1L	0.936431	0.848167	1.03388	0.193497
MAN1A2	0.93132	0.836243	1.03721	0.195302
KCNH8	0.946991	0.871375	1.02917	0.199562
TBC1D10C	1.06993	0.964802	1.18651	0.200223
HIGD1B	0.950314	0.878446	1.02806	0.204007
SFTPD	0.929808	0.830462	1.04104	0.206826
ZBTB10	0.910918	0.7872	1.05408	0.210286
MT1G	1.03227	0.980763	1.08649	0.223907
STXBP2	1.05609	0.965868	1.15475	0.230993
CFD	1.03755	0.97616	1.1028	0.236173
FCGR1B	1.04714	0.970106	1.1303	0.237385
SERPINI1	0.966585	0.912298	1.0241	0.24915
PHC3	0.95384	0.880036	1.03383	0.25007
FABP6	0.961713	0.899785	1.0279	0.250312
ZNF148	0.946265	0.861107	1.03985	0.251004
ZNF827	0.956457	0.885191	1.03346	0.259792
ZNF770	0.94236	0.849789	1.04502	0.260446
TNFRSF4	0.951454	0.870821	1.03955	0.270725
ACP5	1.0356	0.972122	1.10321	0.278439
CDK14	0.955874	0.880746	1.03741	0.279893
FAH	1.05222	0.957987	1.15572	0.287634
GPSM3	1.05216	0.957413	1.15629	0.290938
CAPN3	1.03193	0.972975	1.09446	0.295006
PANK3	0.941415	0.840756	1.05413	0.295396
DYNC1LI2	0.964258	0.898106	1.03528	0.315513
PEX5L	0.968105	0.907989	1.0322	0.321679
ZNF683	1.07431	0.931617	1.23885	0.324247
BOK	1.03288	0.968378	1.10168	0.325445
ADAMTS6	0.958416	0.880605	1.0431	0.325539
HAPLN2	1.02194	0.978476	1.06734	0.327692
VSTM1	1.04739	0.954336	1.14952	0.329375
RIMBP2	0.961097	0.886925	1.04147	0.332873
PPP2R2C	0.973967	0.923037	1.02771	0.335747
ZNF221	0.929131	0.798494	1.08114	0.341706
MIB1	0.961027	0.884247	1.04447	0.34941
TRPV2	1.04651	0.94971	1.15317	0.358638
BRWD3	0.947251	0.843647	1.06358	0.359165
HHLA3	1.04407	0.951952	1.1451	0.360137
RSF1	0.959995	0.879508	1.04785	0.360816
PTGDS	1.02073	0.976414	1.06706	0.36494
AIF1	1.0307	0.963897	1.10214	0.376448
GJC2	1.03176	0.961491	1.10717	0.384953
EFR3B	0.964467	0.886735	1.04901	0.398739
LMTK2	0.948905	0.839638	1.07239	0.400775
ZNF208	0.962017	0.878014	1.05406	0.406162
PYCARD	1.03486	0.954158	1.12238	0.408166
C15orf62	0.938704	0.807816	1.0908	0.409022
PRSS36	1.04834	0.937126	1.17275	0.409349
NR2C2	0.951056	0.841991	1.07425	0.419379
ERCC4	0.9541	0.847199	1.07449	0.438355
LAT	1.0335	0.950624	1.12361	0.439704
COMMD6	1.02477	0.962597	1.09097	0.443498
MYO9A	0.961064	0.866893	1.06547	0.450378
WHSC1	1.03393	0.946165	1.12984	0.460937
SMAD5	0.965064	0.875743	1.0635	0.472986
GMFG	1.02836	0.95218	1.11063	0.476384
BBX	0.975374	0.909247	1.04631	0.486359
ASXL2	0.95487	0.837431	1.08878	0.490393
LDB3	1.02651	0.952759	1.10598	0.491538
NDUFA3	0.977629	0.916485	1.04285	0.492326
TAOK1	0.96477	0.870812	1.06887	0.492682
GTSF1	0.959088	0.850403	1.08166	0.496051
LY86	1.02733	0.95019	1.11074	0.498335
FAM159A	1.04395	0.921308	1.18291	0.499968

## Sheet: Table S4
Table S4: The changes in clusters, MES score, PN score, gene.clusters and RM score.
ID	Cluster	MES score	PN score	gene.cluster	RM score
CGGA325_CGGA_1001	A	high	low	1	high
CGGA325_CGGA_1007	B	high	low	1	high
CGGA325_CGGA_1008	B	high	low	2	high
CGGA325_CGGA_1011	B	high	low	1	high
CGGA325_CGGA_1015	B	high	low	1	high
CGGA325_CGGA_1019	A	high	low	1	high
CGGA325_CGGA_1023	A	high	low	1	high
CGGA325_CGGA_1024	B	high	high	1	high
CGGA325_CGGA_1026	B	high	low	2	high
CGGA325_CGGA_1035	B	high	low	1	high
CGGA325_CGGA_1039	C	low	high	2	high
CGGA325_CGGA_1045	B	high	low	1	high
CGGA325_CGGA_1049	B	high	low	1	high
CGGA325_CGGA_1053	A	high	high	1	high
CGGA325_CGGA_1060	C	low	high	2	low
CGGA325_CGGA_1068	B	high	high	2	high
CGGA325_CGGA_1070	B	high	low	1	high
CGGA325_CGGA_1072	C	high	low	2	high
CGGA325_CGGA_1073	B	high	low	1	high
CGGA325_CGGA_1074	B	high	low	1	high
CGGA325_CGGA_1077	A	high	low	1	high
CGGA325_CGGA_1078	C	high	low	1	high
CGGA325_CGGA_1083	B	high	low	1	high
CGGA325_CGGA_1091	B	high	high	2	high
CGGA325_CGGA_1099	A	high	low	1	high
CGGA325_CGGA_1105	B	high	low	1	high
CGGA325_CGGA_1109	A	high	low	1	high
CGGA325_CGGA_1114	B	high	low	1	high
CGGA325_CGGA_1116	A	high	high	1	high
CGGA325_CGGA_1119	C	low	high	2	high
CGGA325_CGGA_1124	A	high	low	1	high
CGGA325_CGGA_1129	B	low	high	2	high
CGGA325_CGGA_1136	C	high	high	2	high
CGGA325_CGGA_1139	A	high	low	1	high
CGGA325_CGGA_1170	B	low	high	2	high
CGGA325_CGGA_1171	A	high	low	1	high
CGGA325_CGGA_1175	B	low	high	2	high
CGGA325_CGGA_1177	A	high	low	1	high
CGGA325_CGGA_1180	B	high	low	1	high
CGGA325_CGGA_1188	A	high	low	1	high
CGGA325_CGGA_1197	C	high	high	2	low
CGGA325_CGGA_1214	B	high	high	2	high
CGGA325_CGGA_1216	B	high	low	1	high
CGGA325_CGGA_1218	B	high	low	1	high
CGGA325_CGGA_1219	A	high	high	1	high
CGGA325_CGGA_1224	B	high	low	1	high
CGGA325_CGGA_1227	C	high	low	2	high
CGGA325_CGGA_1234	B	high	low	1	high
CGGA325_CGGA_1237	B	high	high	1	high
CGGA325_CGGA_1240	B	high	low	1	high
CGGA325_CGGA_1251	A	low	high	1	high
CGGA325_CGGA_1258	B	high	low	1	high
CGGA325_CGGA_1270	A	high	low	1	high
CGGA325_CGGA_1271	B	high	low	1	high
CGGA325_CGGA_1272	B	high	high	2	high
CGGA325_CGGA_1275	B	high	low	1	high
CGGA325_CGGA_1283	C	low	high	2	high
CGGA325_CGGA_1285	A	high	low	1	high
CGGA325_CGGA_1287	A	high	high	2	high
CGGA325_CGGA_1299	B	high	low	1	high
CGGA325_CGGA_1301	A	high	low	1	high
CGGA325_CGGA_1313	B	high	low	1	high
CGGA325_CGGA_1314	B	high	high	1	high
CGGA325_CGGA_1320	A	high	low	1	high
CGGA325_CGGA_1324	A	high	high	1	high
CGGA325_CGGA_1332	B	high	high	2	high
CGGA325_CGGA_1338	B	high	low	1	high
CGGA325_CGGA_1342	B	high	low	1	high
CGGA325_CGGA_1343	C	high	low	2	high
CGGA325_CGGA_1346	B	high	low	1	high
CGGA325_CGGA_1370	B	high	low	2	high
CGGA325_CGGA_1375	C	low	high	2	low
CGGA325_CGGA_1381	B	low	high	2	high
CGGA325_CGGA_1384	C	low	high	2	high
CGGA325_CGGA_1393	A	high	low	1	high
CGGA325_CGGA_1394	C	low	high	2	high
CGGA325_CGGA_1409	C	low	high	2	low
CGGA325_CGGA_1412	C	high	high	2	high
CGGA325_CGGA_1450	C	low	high	2	low
CGGA325_CGGA_1460	B	high	low	2	high
CGGA325_CGGA_1475	B	high	high	2	high
CGGA325_CGGA_272	B	high	low	1	high
CGGA325_CGGA_274	B	high	low	1	high
CGGA325_CGGA_318	B	high	low	1	high
CGGA325_CGGA_342	A	high	low	1	high
CGGA325_CGGA_374	C	low	high	2	low
CGGA325_CGGA_413	B	high	low	1	high
CGGA325_CGGA_483	B	high	low	1	high
CGGA325_CGGA_491	C	low	high	2	high
CGGA325_CGGA_494	C	low	high	2	low
CGGA325_CGGA_499	C	high	high	2	high
CGGA325_CGGA_518	C	low	high	2	low
CGGA325_CGGA_525	A	high	low	1	high
CGGA325_CGGA_545	B	high	high	2	high
CGGA325_CGGA_604	B	high	low	1	high
CGGA325_CGGA_624	B	high	low	1	high
CGGA325_CGGA_658	C	high	high	2	high
CGGA325_CGGA_669	C	low	high	2	low
CGGA325_CGGA_676	B	high	low	1	high
CGGA325_CGGA_679	B	high	low	1	high
CGGA325_CGGA_680	C	low	high	2	low
CGGA325_CGGA_700	C	low	high	2	low
CGGA325_CGGA_710	A	high	low	1	high
CGGA325_CGGA_719	B	high	high	2	high
CGGA325_CGGA_731	B	high	low	1	high
CGGA325_CGGA_747	C	low	high	2	high
CGGA325_CGGA_759	B	high	high	2	high
CGGA325_CGGA_761	C	high	high	2	high
CGGA325_CGGA_773	C	high	high	2	low
CGGA325_CGGA_782	B	high	low	1	high
CGGA325_CGGA_789	A	high	low	1	high
CGGA325_CGGA_802	B	high	low	1	high
CGGA325_CGGA_804	C	high	low	1	high
CGGA325_CGGA_808	A	high	low	1	high
CGGA325_CGGA_822	C	low	high	2	low
CGGA325_CGGA_837	B	high	low	2	high
CGGA325_CGGA_842	B	high	low	1	high
CGGA325_CGGA_848	B	high	low	1	high
CGGA325_CGGA_850	C	high	low	2	high
CGGA325_CGGA_859	B	high	low	1	high
CGGA325_CGGA_876	B	high	low	1	high
CGGA325_CGGA_878	B	high	low	1	high
CGGA325_CGGA_899	C	low	high	2	high
CGGA325_CGGA_902	B	high	high	2	high
CGGA325_CGGA_D02	A	high	low	1	high
CGGA325_CGGA_D03	B	high	low	1	high
CGGA325_CGGA_D09	A	high	low	1	high
CGGA325_CGGA_D26	B	high	low	1	high
CGGA325_CGGA_D30	A	high	low	1	high
CGGA325_CGGA_D32	B	high	low	1	high
CGGA325_CGGA_D34	C	low	high	2	high
CGGA325_CGGA_D35	A	high	low	1	high
CGGA325_CGGA_D36	B	high	low	1	high
CGGA325_CGGA_D37	B	high	low	1	high
CGGA325_CGGA_D38	C	low	high	2	high
CGGA325_CGGA_D51	A	high	low	1	high
CGGA325_CGGA_D57	A	high	low	1	high
CGGA325_CGGA_D59	B	low	high	2	high
CGGA325_CGGA_J100	B	low	high	2	high
CGGA693_CGGA_1017	C	low	high	2	low
CGGA693_CGGA_1036	B	high	low	1	high
CGGA693_CGGA_1041	C	low	high	2	low
CGGA693_CGGA_1075	B	high	low	1	high
CGGA693_CGGA_1086	C	high	low	2	high
CGGA693_CGGA_1103	B	low	high	2	high
CGGA693_CGGA_1106	B	high	low	1	high
CGGA693_CGGA_1130	A	high	low	1	high
CGGA693_CGGA_1134	B	high	low	1	high
CGGA693_CGGA_1135	B	high	low	1	high
CGGA693_CGGA_1138	B	low	high	1	high
CGGA693_CGGA_1142	B	high	low	1	high
CGGA693_CGGA_1164	C	low	high	2	low
CGGA693_CGGA_1172	A	high	low	1	high
CGGA693_CGGA_120	B	high	low	1	high
CGGA693_CGGA_1208	B	high	low	1	high
CGGA693_CGGA_1236	C	low	low	2	low
CGGA693_CGGA_1248	B	high	low	2	high
CGGA693_CGGA_1255	B	high	low	1	high
CGGA693_CGGA_1256	A	high	low	1	high
CGGA693_CGGA_1257	C	high	high	2	low
CGGA693_CGGA_1260	A	high	low	1	high
CGGA693_CGGA_1262	B	high	low	2	high
CGGA693_CGGA_1282	B	high	low	1	high
CGGA693_CGGA_1325	C	high	high	2	low
CGGA693_CGGA_1326	A	high	low	1	high
CGGA693_CGGA_1337	A	high	low	1	high
CGGA693_CGGA_1353	B	high	low	1	high
CGGA693_CGGA_1354	B	high	low	1	high
CGGA693_CGGA_1365	C	high	high	2	high
CGGA693_CGGA_1371	A	high	low	1	high
CGGA693_CGGA_1378	C	high	high	2	low
CGGA693_CGGA_1380	C	high	low	1	high
CGGA693_CGGA_1382	B	high	low	2	high
CGGA693_CGGA_1387	B	high	high	2	high
CGGA693_CGGA_139	C	low	high	2	low
CGGA693_CGGA_1391	B	high	low	1	high
CGGA693_CGGA_1392	A	high	low	1	high
CGGA693_CGGA_1402	B	high	low	1	high
CGGA693_CGGA_1403	B	high	high	2	high
CGGA693_CGGA_1410	C	high	high	2	high
CGGA693_CGGA_1415	B	high	low	1	high
CGGA693_CGGA_1418	C	high	high	2	high
CGGA693_CGGA_1419	A	high	low	1	high
CGGA693_CGGA_1420	A	low	low	1	high
CGGA693_CGGA_1422	C	high	low	2	high
CGGA693_CGGA_1425	A	low	high	2	high
CGGA693_CGGA_1426	B	high	high	2	high
CGGA693_CGGA_1429	C	low	high	2	low
CGGA693_CGGA_1430	C	low	high	2	high
CGGA693_CGGA_1433	B	high	low	1	high
CGGA693_CGGA_1441	A	high	low	1	high
CGGA693_CGGA_1444	B	high	high	2	high
CGGA693_CGGA_1451	B	high	low	1	high
CGGA693_CGGA_1452	A	high	low	1	high
CGGA693_CGGA_1457	B	high	low	1	high
CGGA693_CGGA_1461	B	high	low	1	high
CGGA693_CGGA_1462	B	high	low	1	high
CGGA693_CGGA_1467	C	low	high	2	low
CGGA693_CGGA_1472	A	high	low	1	high
CGGA693_CGGA_1476	A	high	low	1	high
CGGA693_CGGA_1478	B	high	low	1	high
CGGA693_CGGA_1480	A	high	low	1	high
CGGA693_CGGA_1481	C	high	low	2	high
CGGA693_CGGA_1486	C	high	low	2	high
CGGA693_CGGA_1491	B	high	high	2	high
CGGA693_CGGA_1492	B	high	low	2	high
CGGA693_CGGA_1494	C	high	low	2	low
CGGA693_CGGA_1496	C	low	high	2	low
CGGA693_CGGA_1498	C	high	low	2	high
CGGA693_CGGA_1500	A	high	low	1	high
CGGA693_CGGA_1501	A	high	low	1	high
CGGA693_CGGA_1503	C	high	low	2	high
CGGA693_CGGA_1505	B	high	low	2	high
CGGA693_CGGA_1507	B	high	low	1	high
CGGA693_CGGA_1520	A	high	low	1	high
CGGA693_CGGA_1521	B	high	low	2	high
CGGA693_CGGA_1529	B	low	high	2	high
CGGA693_CGGA_1534	A	high	high	1	high
CGGA693_CGGA_1535	A	high	low	1	high
CGGA693_CGGA_1537	B	high	low	1	high
CGGA693_CGGA_1538	B	high	low	1	high
CGGA693_CGGA_1539	C	low	high	2	low
CGGA693_CGGA_1541	A	high	low	1	high
CGGA693_CGGA_1542	C	high	high	2	low
CGGA693_CGGA_1543	A	high	low	1	high
CGGA693_CGGA_1546	A	high	low	1	high
CGGA693_CGGA_1548	A	high	low	1	high
CGGA693_CGGA_1551	A	high	low	1	high
CGGA693_CGGA_1558	B	high	high	1	high
CGGA693_CGGA_1559	B	high	high	2	high
CGGA693_CGGA_1560	B	high	high	2	high
CGGA693_CGGA_1564	B	high	low	1	high
CGGA693_CGGA_1571	A	high	high	1	high
CGGA693_CGGA_1572	A	high	low	1	high
CGGA693_CGGA_1586	B	high	low	1	high
CGGA693_CGGA_1595	A	low	high	1	high
CGGA693_CGGA_1596	A	high	high	1	high
CGGA693_CGGA_1597	A	high	low	1	high
CGGA693_CGGA_1601	B	high	low	1	high
CGGA693_CGGA_1603	B	high	low	1	high
CGGA693_CGGA_1604	B	high	high	1	high
CGGA693_CGGA_1605	C	low	low	1	low
CGGA693_CGGA_1611	B	low	high	2	high
CGGA693_CGGA_1612	B	high	low	1	high
CGGA693_CGGA_1613	B	high	low	1	high
CGGA693_CGGA_1615	A	high	low	1	high
CGGA693_CGGA_1624	B	high	low	2	high
CGGA693_CGGA_1626	B	high	low	1	high
CGGA693_CGGA_1631	A	high	low	1	high
CGGA693_CGGA_1634	A	high	low	1	high
CGGA693_CGGA_1635	C	low	high	2	low
CGGA693_CGGA_1641	A	high	high	1	high
CGGA693_CGGA_1643	B	high	high	1	high
CGGA693_CGGA_1644	A	high	low	1	high
CGGA693_CGGA_1650	C	high	high	2	low
CGGA693_CGGA_1654	A	high	low	1	high
CGGA693_CGGA_1656	B	high	low	1	high
CGGA693_CGGA_1658	A	high	low	1	high
CGGA693_CGGA_1659	B	high	low	1	high
CGGA693_CGGA_1663	A	high	low	1	high
CGGA693_CGGA_1666	C	high	low	2	high
CGGA693_CGGA_1678	C	high	low	2	high
CGGA693_CGGA_1681	A	high	low	1	high
CGGA693_CGGA_1682	B	high	low	2	high
CGGA693_CGGA_1684	A	high	low	1	high
CGGA693_CGGA_1687	B	high	low	1	high
CGGA693_CGGA_1690	B	high	high	1	high
CGGA693_CGGA_1694	A	high	low	1	high
CGGA693_CGGA_1697	A	high	low	1	high
CGGA693_CGGA_1698	A	high	low	1	high
CGGA693_CGGA_1699	C	low	high	2	low
CGGA693_CGGA_1702	C	high	low	2	high
CGGA693_CGGA_1706	A	high	low	1	high
CGGA693_CGGA_1708	A	high	low	1	high
CGGA693_CGGA_1709	B	high	low	1	high
CGGA693_CGGA_1713	B	low	high	2	high
CGGA693_CGGA_1722	C	high	low	2	high
CGGA693_CGGA_1727	A	high	low	1	high
CGGA693_CGGA_1728	B	high	high	2	high
CGGA693_CGGA_1729	A	high	low	1	high
CGGA693_CGGA_1735	C	low	high	2	low
CGGA693_CGGA_1736	B	high	low	1	high
CGGA693_CGGA_1740	A	low	high	2	high
CGGA693_CGGA_1744	A	high	low	1	high
CGGA693_CGGA_1749	B	high	high	2	high
CGGA693_CGGA_1750	A	low	low	1	high
CGGA693_CGGA_1758	B	low	high	2	high
CGGA693_CGGA_1764	B	high	high	1	high
CGGA693_CGGA_1767	C	high	low	2	high
CGGA693_CGGA_1769	C	low	high	2	low
CGGA693_CGGA_1770	B	high	high	2	high
CGGA693_CGGA_1773	B	high	low	1	high
CGGA693_CGGA_1776	C	high	high	2	high
CGGA693_CGGA_1780	C	high	low	2	high
CGGA693_CGGA_1785	B	high	high	2	high
CGGA693_CGGA_1807	B	low	high	2	high
CGGA693_CGGA_1811	A	high	low	1	high
CGGA693_CGGA_1812	B	high	low	1	high
CGGA693_CGGA_1814	B	high	low	1	high
CGGA693_CGGA_1815	B	high	low	1	high
CGGA693_CGGA_1817	A	high	low	1	high
CGGA693_CGGA_1819	B	high	low	1	high
CGGA693_CGGA_1820	B	high	low	1	high
CGGA693_CGGA_1826	B	high	low	1	high
CGGA693_CGGA_1833	B	high	low	2	high
CGGA693_CGGA_1840	C	low	high	2	low
CGGA693_CGGA_1857	A	high	low	1	high
CGGA693_CGGA_1865	B	high	low	1	high
CGGA693_CGGA_1866	B	high	low	2	high
CGGA693_CGGA_1870	A	low	high	2	low
CGGA693_CGGA_1886	A	high	low	1	high
CGGA693_CGGA_1899	A	high	low	1	high
CGGA693_CGGA_1901	A	high	low	1	high
CGGA693_CGGA_1908	B	high	high	2	high
CGGA693_CGGA_1911	B	high	low	2	high
CGGA693_CGGA_1912	A	high	low	1	high
CGGA693_CGGA_1916	B	high	high	2	high
CGGA693_CGGA_1946	B	high	low	1	high
CGGA693_CGGA_1953	B	high	low	1	high
CGGA693_CGGA_1955	A	low	low	1	high
CGGA693_CGGA_1972	B	high	low	1	high
CGGA693_CGGA_1976	B	high	low	1	high
CGGA693_CGGA_1985	A	low	high	2	high
CGGA693_CGGA_2003	C	high	low	1	high
CGGA693_CGGA_2008	A	high	low	1	high
CGGA693_CGGA_2024	C	low	high	2	low
CGGA693_CGGA_2038	B	high	high	2	high
CGGA693_CGGA_2039	A	low	low	1	high
CGGA693_CGGA_2047	C	high	high	1	high
CGGA693_CGGA_2053	C	low	high	2	low
CGGA693_CGGA_2056	B	high	low	1	high
CGGA693_CGGA_2062	C	high	high	1	high
CGGA693_CGGA_2075	B	high	low	1	high
CGGA693_CGGA_2078	B	high	low	1	high
CGGA693_CGGA_2082	B	high	low	1	high
CGGA693_CGGA_2088	B	high	low	1	high
CGGA693_CGGA_2106	B	high	high	2	high
CGGA693_CGGA_2115	C	low	high	2	high
CGGA693_CGGA_487	C	high	low	2	high
CGGA693_CGGA_509	B	high	high	2	high
CGGA693_CGGA_530	B	high	low	1	high
CGGA693_CGGA_568	A	high	low	1	high
CGGA693_CGGA_777	B	high	low	1	high
CGGA693_CGGA_831	B	high	low	1	high
CGGA693_CGGA_869	B	high	low	1	high
CGGA693_CGGA_D53	C	high	high	2	high
CGGA693_CGGA_P100	B	high	high	1	high
CGGA693_CGGA_P102	B	high	high	2	high
CGGA693_CGGA_P106	B	high	high	2	high
CGGA693_CGGA_P109	B	high	low	1	high
CGGA693_CGGA_P112	C	low	high	2	low
CGGA693_CGGA_P116	C	high	high	2	high
CGGA693_CGGA_P136	C	high	low	2	low
CGGA693_CGGA_P143	B	high	low	1	high
CGGA693_CGGA_P15	A	high	low	1	high
CGGA693_CGGA_P154	C	low	high	2	low
CGGA693_CGGA_P16	C	low	high	2	high
CGGA693_CGGA_P160	B	high	low	1	high
CGGA693_CGGA_P164	C	high	low	2	high
CGGA693_CGGA_P175	C	high	low	2	high
CGGA693_CGGA_P178	C	high	high	2	low
CGGA693_CGGA_P180	C	high	low	2	high
CGGA693_CGGA_P182	B	high	low	1	high
CGGA693_CGGA_P199	B	high	low	1	high
CGGA693_CGGA_P205	C	high	low	2	high
CGGA693_CGGA_P22	A	high	low	1	high
CGGA693_CGGA_P25	C	high	low	2	high
CGGA693_CGGA_P28	B	high	low	2	high
CGGA693_CGGA_P280	A	low	low	1	low
CGGA693_CGGA_P283	B	high	low	1	high
CGGA693_CGGA_P295	A	high	low	1	high
CGGA693_CGGA_P335	A	low	high	1	high
CGGA693_CGGA_P385	C	low	low	2	low
CGGA693_CGGA_P401	B	high	high	2	high
CGGA693_CGGA_P411	B	high	high	2	high
CGGA693_CGGA_P415	A	high	low	1	high
CGGA693_CGGA_P499	C	high	low	1	high
CGGA693_CGGA_P512	C	high	low	2	high
CGGA693_CGGA_P585	B	high	high	1	high
CGGA693_CGGA_P596	B	low	high	2	high
CGGA693_CGGA_P609	B	high	high	1	high
CGGA693_CGGA_P610	B	high	low	1	high
CGGA693_CGGA_P619	C	high	low	1	high
CGGA693_CGGA_P625	B	high	high	2	high
CGGA693_CGGA_P7	B	high	low	1	high
CGGA693_CGGA_P87	A	high	low	1	high
CGGA693_CGGA_P89	B	high	low	1	high
CGGA693_CGGA_P99	A	low	high	1	high
TCGA.02.0047.01	C	high	high	2	low
TCGA.02.0055.01	B	high	low	1	high
TCGA.02.2483.01	C	low	high	2	high
TCGA.02.2485.01	C	low	high	2	high
TCGA.02.2486.01	A	high	low	1	high
TCGA.06.0125.01	C	low	high	2	high
TCGA.06.0129.01	C	low	high	2	low
TCGA.06.0130.01	B	high	low	1	high
TCGA.06.0132.01	A	high	high	1	low
TCGA.06.0138.01	A	high	high	1	high
TCGA.06.0141.01	A	high	low	1	high
TCGA.06.0156.01	B	high	high	2	high
TCGA.06.0157.01	C	high	high	2	high
TCGA.06.0158.01	C	high	high	2	high
TCGA.06.0168.01	A	high	low	1	high
TCGA.06.0174.01	C	low	high	2	high
TCGA.06.0178.01	A	low	high	1	high
TCGA.06.0184.01	A	high	low	1	high
TCGA.06.0187.01	B	high	low	2	high
TCGA.06.0190.01	B	high	low	1	high
TCGA.06.0210.01	B	high	low	1	high
TCGA.06.0211.01	B	high	low	2	high
TCGA.06.0219.01	A	high	low	1	high
TCGA.06.0238.01	B	high	high	1	high
TCGA.06.0644.01	B	high	low	1	high
TCGA.06.0645.01	A	high	low	1	high
TCGA.06.0646.01	C	high	high	2	high
TCGA.06.0649.01	C	high	high	1	high
TCGA.06.0686.01	A	low	high	2	high
TCGA.06.0743.01	A	high	low	1	high
TCGA.06.0744.01	A	low	high	1	high
TCGA.06.0745.01	A	high	high	1	high
TCGA.06.0747.01	C	low	low	2	high
TCGA.06.0749.01	A	high	low	1	high
TCGA.06.0750.01	B	high	low	1	high
TCGA.06.0878.01	C	high	low	2	high
TCGA.06.0882.01	A	high	low	1	high
TCGA.06.1804.01	C	low	low	2	low
TCGA.06.2557.01	C	high	high	2	high
TCGA.06.2558.01	C	low	high	2	low
TCGA.06.2559.01	C	low	high	2	high
TCGA.06.2561.01	C	high	low	2	high
TCGA.06.2562.01	A	high	low	2	high
TCGA.06.2563.01	C	low	low	2	high
TCGA.06.2564.01	C	high	low	2	high
TCGA.06.2565.01	C	low	low	2	high
TCGA.06.2567.01	C	high	low	2	high
TCGA.06.2569.01	C	low	low	2	high
TCGA.06.2570.01	C	low	high	2	low
TCGA.06.5408.01	C	high	high	2	high
TCGA.06.5410.01	A	high	low	1	high
TCGA.06.5411.01	C	low	high	2	low
TCGA.06.5412.01	A	high	low	1	high
TCGA.06.5413.01	B	high	high	1	high
TCGA.06.5414.01	B	high	low	2	high
TCGA.06.5416.01	A	low	high	2	low
TCGA.06.5417.01	C	low	high	2	low
TCGA.06.5418.01	A	high	low	1	high
TCGA.06.5856.01	C	high	high	2	high
TCGA.06.5858.01	C	high	high	2	high
TCGA.06.5859.01	C	high	high	2	high
TCGA.08.0386.01	C	low	high	2	high
TCGA.12.0616.01	B	low	high	2	high
TCGA.12.0618.01	A	low	high	2	low
TCGA.12.0619.01	B	high	low	2	high
TCGA.12.0821.01	C	low	high	2	high
TCGA.12.1597.01	A	low	high	2	low
TCGA.12.3650.01	C	low	high	2	high
TCGA.12.3652.01	A	low	low	1	high
TCGA.12.3653.01	C	low	low	2	high
TCGA.12.5295.01	A	high	low	1	high
TCGA.12.5299.01	B	high	low	1	high
TCGA.14.0781.01	B	high	low	1	high
TCGA.14.0787.01	B	high	low	1	high
TCGA.14.0789.01	B	high	low	1	high
TCGA.14.0790.01	C	low	low	2	high
TCGA.14.0817.01	A	high	low	1	high
TCGA.14.0871.01	B	low	low	2	high
TCGA.14.1034.01	B	high	low	1	high
TCGA.14.1823.01	B	high	low	1	high
TCGA.14.1825.01	C	low	high	2	low
TCGA.14.1829.01	A	high	low	1	high
TCGA.14.2554.01	B	high	low	1	high
TCGA.15.0742.01	C	low	high	2	high
TCGA.15.1444.01	C	low	high	2	low
TCGA.16.0846.01	A	high	high	1	high
TCGA.16.1045.01	C	high	low	2	high
TCGA.19.1390.01	C	low	high	2	low
TCGA.19.1787.01	A	high	low	2	high
TCGA.19.2619.01	C	low	high	2	high
TCGA.19.2620.01	C	high	low	2	low
TCGA.19.2624.01	C	low	high	2	low
TCGA.19.2625.01	B	high	low	1	high
TCGA.19.2629.01	C	low	high	2	high
TCGA.19.4065.01	B	high	low	1	high
TCGA.19.5960.01	C	low	high	2	low
TCGA.26.1442.01	C	low	high	2	low
TCGA.26.5132.01	C	high	low	1	high
TCGA.26.5133.01	C	low	high	2	low
TCGA.26.5134.01	C	low	high	2	low
TCGA.26.5135.01	A	high	high	2	high
TCGA.26.5136.01	C	high	low	1	high
TCGA.26.5139.01	B	high	low	2	high
TCGA.27.1830.01	B	high	high	2	high
TCGA.27.1831.01	A	high	low	1	high
TCGA.27.1832.01	B	high	low	1	high
TCGA.27.1834.01	C	high	high	2	high
TCGA.27.1835.01	C	low	low	2	high
TCGA.27.1837.01	C	low	high	2	high
TCGA.27.2519.01	B	high	high	1	high
TCGA.27.2521.01	C	low	high	2	low
TCGA.27.2523.01	C	low	high	2	high
TCGA.27.2524.01	A	high	low	1	high
TCGA.27.2526.01	A	high	low	1	high
TCGA.27.2528.01	C	low	low	2	high
TCGA.28.1747.01	C	high	high	2	high
TCGA.28.1753.01	C	high	high	2	high
TCGA.28.2509.01	B	high	low	1	high
TCGA.28.2513.01	A	high	low	1	high
TCGA.28.2514.01	C	low	high	2	low
TCGA.28.5204.01	B	high	low	2	high
TCGA.28.5207.01	C	low	high	2	low
TCGA.28.5208.01	B	high	low	2	high
TCGA.28.5209.01	C	low	high	2	high
TCGA.28.5213.01	A	high	low	1	high
TCGA.28.5215.01	C	high	high	2	high
TCGA.28.5216.01	B	high	high	2	high
TCGA.28.5218.01	B	high	low	1	high
TCGA.28.5220.01	C	low	low	1	high
TCGA.32.1970.01	C	low	high	2	low
TCGA.32.1980.01	A	high	low	1	low
TCGA.32.1982.01	C	high	low	1	high
TCGA.32.2615.01	C	high	low	1	high
TCGA.32.2616.01	B	high	low	2	high
TCGA.32.2632.01	C	high	low	1	high
TCGA.32.2634.01	C	low	high	2	low
TCGA.32.2638.01	C	high	low	2	high
TCGA.32.4213.01	B	high	high	1	high
TCGA.32.5222.01	A	high	low	1	high
TCGA.41.2571.01	A	low	high	2	low
TCGA.41.2572.01	A	high	low	1	high
TCGA.41.3915.01	B	high	high	1	high
TCGA.41.4097.01	C	high	low	2	high
TCGA.41.5651.01	C	low	high	2	low
TCGA.76.4925.01	B	low	low	2	high
TCGA.76.4926.01	C	low	low	2	low
TCGA.76.4927.01	A	high	low	1	high
TCGA.76.4928.01	B	high	low	1	high
TCGA.76.4929.01	C	high	high	2	high
TCGA.76.4931.01	B	low	high	2	high
TCGA.76.4932.01	B	high	low	2	high

## Sheet: Table S5
Table S5: Prognostic analysis of 295 m6A DEGs using a univariate Cox regression model.
Gene	HR	Lower	Upper	P value
CAMKV	0.965811	0.914279	1.02025	0.213692
ITGA1	1.07157	0.972165	1.18113	0.164038
ITGA5	1.12944	1.05084	1.2139	0.000940787
FBXL16	0.959115	0.907626	1.01353	0.138143
COL4A2	1.088	1.03473	1.14401	0.000990519
CHST2	1.09881	1.01222	1.19282	0.0244535
ATP1A3	0.943678	0.900882	0.988506	0.0143573
PHYHIPL	0.901867	0.848655	0.958416	0.000872096
IGFBP5	1.11043	1.04567	1.1792	0.000634174
CPLX2	0.950418	0.913568	0.988753	0.0117162
CPLX1	0.933691	0.88998	0.979548	0.00503673
B3GAT2	0.911626	0.84654	0.981716	0.0143561
HRH1	1.21613	1.10253	1.34144	9.20379e-05
PSD	0.947038	0.890757	1.00687	0.0817163
LRRC26	0.937828	0.849547	1.03528	0.203183
SCN2B	0.904533	0.832688	0.982576	0.0174896
LPPR3	0.980458	0.930358	1.03326	0.460846
PRKCZ	0.974813	0.916211	1.03716	0.420001
BEX2	0.949339	0.891696	1.01071	0.103799
BEX1	0.943797	0.893033	0.997447	0.040307
GRIN2C	0.920101	0.850013	0.995969	0.0394089
TPPP	0.991639	0.938685	1.04758	0.764278
BCAT1	1.0968	1.02149	1.17766	0.0109068
TMEM179	0.952771	0.896374	1.01272	0.120175
TRPV6	0.993948	0.879569	1.1232	0.922466
RAB33A	0.955924	0.892381	1.02399	0.198984
GPR123	0.92483	0.859853	0.994716	0.0355099
RND1	0.891876	0.809693	0.9824	0.020342
DAAM2	0.938851	0.886124	0.994714	0.0323812
FN1	1.10272	1.04141	1.16764	0.000807721
SYT5	0.946161	0.891691	1.00396	0.0673416
MYCNOS	0.91235	0.835255	0.996561	0.0417058
EBF2	1.11698	0.97439	1.28043	0.112366
FBLIM1	1.11725	1.04802	1.19105	0.000681141
NKAIN4	1.00198	0.955748	1.05045	0.934487
NKAIN3	0.962482	0.87152	1.06294	0.450279
GNAL	0.898205	0.823113	0.980147	0.0159464
TMCC2	0.973537	0.889707	1.06527	0.559379
CNTNAP2	0.933343	0.869976	1.00133	0.0544775
PAIP2B	0.951419	0.877245	1.03186	0.229151
ADAM11	0.889351	0.813053	0.97281	0.0103976
DUSP26	0.941604	0.885066	1.00175	0.0568485
SULT4A1	0.952786	0.905063	1.00303	0.0650808
DYNC1I1	0.949312	0.887494	1.01544	0.129996
FBLL1	0.946436	0.887804	1.00894	0.0915631
RAI2	0.86796	0.76737	0.981734	0.0242406
SEC24D	1.16571	1.04317	1.30264	0.00681173
DLL1	0.958005	0.900073	1.01967	0.177655
CAV1	1.09256	1.02135	1.16874	0.0100473
LDHA	1.17654	1.08302	1.27813	0.000119369
ADCY5	0.964247	0.887456	1.04768	0.389872
H2AFY2	0.954095	0.893423	1.01889	0.160972
NAMPT	1.08451	1.02553	1.14687	0.00445807
SCN3B	0.919039	0.860088	0.98203	0.0125572
TMEM35	0.893034	0.820212	0.972322	0.00914214
LATS2	1.21819	1.07816	1.37642	0.00153582
RTN4R	0.937473	0.867393	1.01322	0.10336
SMOC1	0.966302	0.92997	1.00405	0.0795914
FAIM2	0.928624	0.866423	0.99529	0.0363103
SDC1	1.06942	1.00422	1.13886	0.0365032
CMTM5	0.977746	0.921215	1.03775	0.458907
GNG4	0.959055	0.892591	1.03047	0.253901
TMEM88B	1.01771	0.972819	1.06466	0.445712
LTBP2	1.07252	0.986284	1.1663	0.101624
RTN1	0.900623	0.851441	0.952647	0.00025913
SNX22	1.0002	0.946427	1.05702	0.994405
OMG	0.935228	0.882276	0.991358	0.0243326
NDRG2	0.909636	0.857754	0.964657	0.00157309
FOSL2	1.07383	0.998195	1.15519	0.0559416
KCNE3	1.12236	1.01024	1.24691	0.0315745
TUBA1C	1.1409	1.07065	1.21575	4.79043e-05
KCNIP3	0.897474	0.838773	0.960285	0.00172348
KCNIP2	0.939012	0.882988	0.998591	0.0449757
PPP2R2C	0.973967	0.923037	1.02771	0.335747
CD44	1.13771	1.06864	1.21123	5.39724e-05
CALY	0.955905	0.917302	0.996131	0.0320116
MCF2	0.832277	0.754011	0.918668	0.000268966
CDH20	0.908593	0.850056	0.971161	0.00478414
GNAO1	0.917863	0.850302	0.990792	0.0280126
CSDC2	0.93569	0.877788	0.997411	0.0414011
CBLN1	0.898397	0.837654	0.963545	0.00270291
RGS9	0.9232	0.854437	0.997498	0.0430312
COL1A2	1.0708	1.02425	1.11947	0.00255738
IL1RAP	1.0876	1.01144	1.1695	0.0233829
FZD5	1.14038	0.997492	1.30373	0.0544542
FZD7	1.09688	1.02228	1.17692	0.0100773
LPPR1	0.986875	0.940594	1.03543	0.58982
IL1R1	1.06942	0.985709	1.16024	0.106562
TMEM71	1.03615	0.955899	1.12313	0.387942
AK5	0.993431	0.940664	1.04916	0.812908
FEZF2	0.93166	0.852429	1.01826	0.118522
TES	1.05584	0.945688	1.17882	0.333757
DAPL1	0.953424	0.896798	1.01362	0.126815
SRRM3	0.965014	0.903554	1.03065	0.288841
GPR61	0.834404	0.736741	0.945014	0.00436607
BIRC3	1.09229	1.01473	1.17578	0.0188132
BRSK2	0.948331	0.887355	1.0135	0.117679
NFKBIZ	1.0723	1.00198	1.14755	0.043687
TNFAIP3	1.13338	1.04166	1.23318	0.0036396
JPH3	0.944431	0.897882	0.993393	0.0266213
JPH4	0.955929	0.905948	1.00867	0.0999752
NEGR1	0.919309	0.859207	0.983615	0.0147334
MYH15	0.897538	0.766487	1.051	0.179488
SP6	1.05774	0.936088	1.1952	0.367863
VSTM2B	0.983428	0.934869	1.03451	0.517767
KCNE4	1.06939	0.996656	1.14743	0.0619349
TNFRSF12A	1.12724	1.06494	1.19318	3.64428e-05
TSPAN7	0.911655	0.852935	0.974417	0.00647137
PCBP3	0.902211	0.831991	0.978356	0.0128011
LZTS1	1.08387	1.00653	1.16715	0.0329843
FAM57B	0.917635	0.861331	0.97762	0.00780091
EPHA2	1.1215	1.01931	1.23394	0.0186525
FGF12	0.905396	0.844716	0.970435	0.00498694
ZC3H12A	1.09401	0.988784	1.21043	0.0816214
ZBTB42	1.06242	0.955048	1.18186	0.265346
KCNJ10	0.901628	0.837767	0.970356	0.00572997
CLCA4	1.01019	0.928178	1.09945	0.814463
AKR1C2	0.844219	0.769401	0.926311	0.000348054
AKR1C3	0.897599	0.838251	0.961149	0.00196591
COL5A2	1.09375	1.03478	1.15608	0.0015292
APOC1P1	0.992147	0.90953	1.08227	0.858934
ASPDH	0.925086	0.866365	0.987786	0.0199512
CNN2	1.09142	1.01372	1.17507	0.020249
BCAS1	1.00912	0.966285	1.05385	0.68171
GALNT13	0.927665	0.879289	0.978703	0.006
PTPN22	1.0991	0.971	1.24411	0.13504
FAM19A5	0.944907	0.878884	1.01589	0.125182
FAM19A2	0.900402	0.819997	0.988691	0.0279298
HK2	1.19645	1.09726	1.30461	4.8689e-05
RAB3C	0.913768	0.851651	0.980417	0.0120535
RAB3A	0.923943	0.866101	0.985649	0.0164757
MAPK8IP2	0.917734	0.856957	0.982821	0.0140641
CHGB	0.929034	0.877785	0.983275	0.0110044
MSN	1.16104	1.07586	1.25297	0.000122731
TMEM145	0.920624	0.851957	0.994826	0.0365178
CNTFR	0.977605	0.915563	1.04385	0.498359
KCNH8	0.946991	0.871375	1.02917	0.199562
DPYD	1.07618	1.0086	1.14829	0.0265108
PLEKHH1	0.992795	0.920289	1.07101	0.851758
RHBDL3	0.87772	0.809849	0.951279	0.00149123
PTCHD2	0.901506	0.83956	0.968022	0.00430683
SLC16A3	1.1197	1.05259	1.19108	0.000336408
CACNA1A	0.992713	0.928299	1.0616	0.830813
SNAP25	0.955926	0.915905	0.997696	0.038859
KCNJ9	0.952307	0.895552	1.01266	0.119063
COL1A1	1.06269	1.02147	1.10557	0.00259187
COL6A2	1.07411	1.02629	1.12416	0.00209212
GPR27	0.973148	0.907014	1.0441	0.448444
SNCG	0.934868	0.888941	0.983168	0.00878199
REPS2	0.872571	0.80376	0.947274	0.00114445
RERGL	0.84392	0.770033	0.924898	0.000283399
FAM115C	1.19236	1.0651	1.33484	0.00225027
P2RX5	0.872426	0.774937	0.982179	0.0239836
FAM114A1	1.20217	1.08671	1.32989	0.000351426
RAB11FIP4	0.97182	0.903006	1.04588	0.445549
THBD	1.08048	1.00072	1.1666	0.0479011
FAM153A	0.909295	0.824328	1.00302	0.0574668
FRMPD2	0.899349	0.788423	1.02588	0.114222
ENHO	0.915653	0.866338	0.967774	0.00181076
LMO3	0.924077	0.869297	0.982309	0.0113278
CCL2	1.08994	1.04092	1.14126	0.00024435
PCDH15	0.952705	0.907411	1.00026	0.0512403
RASGRF1	0.93758	0.871647	1.0085	0.0831949
STOX1	0.827004	0.755948	0.904738	3.41235e-05
PPP1R3B	1.11955	0.993833	1.26116	0.0631442
NKAIN1	0.974439	0.913636	1.03929	0.430874
TGFBI	1.08224	1.02756	1.13984	0.00281211
SMPD3	0.925604	0.841781	1.01777	0.110443
COL12A1	1.04883	0.974281	1.12908	0.205037
VSTM2L	0.978838	0.924891	1.03593	0.459597
EFHD1	0.98501	0.921453	1.05295	0.657177
RUNDC3A	0.92269	0.871412	0.976986	0.00581443
FCGBP	1.05387	1.0023	1.1081	0.0403797
SPTB	0.905479	0.821155	0.998461	0.0464985
PDZD4	0.928307	0.85897	1.00324	0.0603398
WWTR1	1.15455	1.07108	1.24453	0.000174373
TNC	1.12065	1.06036	1.18438	5.41497e-05
ATP8A1	0.9313	0.862064	1.0061	0.0709594
ANGPTL4	1.07622	1.01983	1.13572	0.00746636
MMP14	1.11562	1.05443	1.18035	0.000143859
PPP1R1B	0.948258	0.903593	0.995132	0.0309115
FAM133A	0.860008	0.759164	0.974249	0.017792
RBMS1	1.14779	1.03397	1.27414	0.0096843
SPTBN2	0.944143	0.882538	1.01005	0.0950091
EMR2	1.12947	1.01979	1.25094	0.0194893
FAM129A	1.07841	0.995274	1.16848	0.065151
SPRY1	1.1037	1.03353	1.17863	0.00323829
RASL10A	0.939127	0.88307	0.998742	0.0454935
AIM1	1.07634	0.978975	1.18339	0.128331
LAMC1	1.13975	1.05395	1.23253	0.00105339
ATP6V1G2	0.926806	0.870588	0.986653	0.0172741
SERP2	0.857864	0.787341	0.934703	0.000460415
NDN	0.983842	0.924558	1.04693	0.607453
PRDM8	0.971497	0.901234	1.04724	0.450269
TTC9B	0.964198	0.917743	1.013	0.147862
TMEFF2	0.989844	0.936167	1.0466	0.719709
EMP1	1.07452	1.02008	1.13186	0.00674041
ANXA2P2	1.17648	1.04924	1.31915	0.00538658
SERPINE1	1.07047	1.02174	1.12153	0.00417463
VAT1L	0.979167	0.922204	1.03965	0.491169
ANPEP	1.02105	0.948041	1.09968	0.58207
IL17D	0.901258	0.834707	0.973116	0.00790156
TMEM151A	1.00672	0.952539	1.06399	0.812319
MYOF	1.13074	1.03106	1.24006	0.00906822
GDAP1L1	0.945227	0.896018	0.997138	0.0389186
ASCL1	0.967999	0.916752	1.02211	0.241219
SERPINH1	1.14783	1.07298	1.22791	6.14613e-05
KIF1A	0.967429	0.909525	1.02902	0.293009
AATK	1.0106	0.951379	1.07352	0.732078
LOXL2	1.13054	1.06067	1.20501	0.000163547
SLC12A5	0.905041	0.848244	0.96564	0.00255033
ICAM1	1.11137	1.04526	1.18165	0.0007386
CDH18	0.898755	0.834766	0.967649	0.00461648
NRG3	0.891128	0.821138	0.967083	0.00574548
MBP	1.02574	0.992988	1.05957	0.124797
PON3	0.850771	0.734554	0.985374	0.0310382
CD163	1.07296	1.02553	1.12258	0.00226569
MUC1	1.10877	1.03544	1.18729	0.00309997
CTHRC1	1.0879	1.02561	1.15397	0.00510371
ZDHHC19	0.968346	0.858775	1.0919	0.59958
CHI3L1	1.05921	1.02921	1.09008	8.72564e-05
KHNYN	1.08184	0.997942	1.17279	0.0561405
AFP	1.056	0.972982	1.14611	0.192113
RDH10	1.11979	1.04969	1.19457	0.000603204
PDZD7	0.904947	0.814285	1.0057	0.0636872
FAM46A	1.14371	1.0359	1.26275	0.00785859
PSD2	0.896289	0.839986	0.956366	0.000940465
KIF5A	0.93047	0.877768	0.986335	0.0154149
PHACTR3	0.956041	0.903987	1.01109	0.115544
SLC6A17	0.916926	0.859105	0.978638	0.00906128
EYA1	0.981925	0.920098	1.04791	0.582507
IGFN1	0.921547	0.864407	0.982464	0.0123613
ADAM8	1.05871	0.989803	1.13242	0.0966148
PTGES	1.06183	0.968787	1.16381	0.199754
UGT8	0.996678	0.946823	1.04916	0.898865
ZNF488	0.938012	0.889236	0.989463	0.0188354
TAGLN3	0.978557	0.930291	1.02933	0.400966
MSR1	1.1015	1.03182	1.17588	0.00373858
FAM163B	0.949811	0.905223	0.996596	0.035821
SNAI2	1.11239	1.0268	1.20511	0.00912472
SLC1A6	0.944214	0.885434	1.0069	0.0800466
C1orf115	0.90004	0.826961	0.979577	0.0147867
PVALB	0.917874	0.866836	0.971917	0.00332648
DNAJC12	0.876161	0.796167	0.964192	0.00680049
SLITRK1	0.956406	0.888972	1.02896	0.232163
PRSS23	1.11537	1.04007	1.19611	0.00220013
GBP1	1.07958	1.01046	1.15343	0.0233135
MAST1	0.956718	0.89048	1.02788	0.226776
STMN4	0.994437	0.941819	1.05	0.840612
OLFML2A	1.08756	0.990098	1.19461	0.0797374
DUSP5	1.09582	1.00046	1.20027	0.0488527
DUSP6	1.11291	1.03475	1.19697	0.00398232
CNTN1	0.953754	0.905327	1.00477	0.0749191
C8orf4	1.07067	1.00598	1.13952	0.0317661
CRTAC1	0.911989	0.860269	0.966818	0.00198266
VWA5B2	0.907391	0.835025	0.986028	0.0219177
VEGFA	1.0707	1.02752	1.1157	0.00114256
CXCR5	1.0057	0.902513	1.12069	0.917982
ADAMTS1	1.15159	1.06721	1.24263	0.000277299
LDB3	1.02651	0.952759	1.10598	0.491538
CLCF1	1.1183	1.04379	1.19813	0.00148192
CELF5	0.967414	0.914714	1.02315	0.246393
X3.Sep	0.912404	0.852376	0.976659	0.0082868
PHYHIP	0.955274	0.905885	1.00736	0.0911508
NECAB2	0.936513	0.883726	0.992452	0.0266977
ELFN2	0.943724	0.892238	0.998181	0.0430136
KDELR3	1.05916	0.975741	1.14971	0.169691
SOHLH1	0.947043	0.876276	1.02353	0.169707
OSMR	1.1509	1.06796	1.24029	0.000230562
FKBP9	1.1696	1.08374	1.26227	5.64752e-05
LRRC16B	0.890736	0.809625	0.979972	0.0175356
GRB10	1.09544	1.00698	1.19167	0.0338412
GPR17	0.957728	0.918156	0.999006	0.0448394
HES6	0.95327	0.904496	1.00467	0.0741025
C12orf39	0.917987	0.860991	0.978755	0.00888186
RCAN1	1.09845	1.02339	1.17902	0.00932087
YPEL4	0.898136	0.822272	0.980999	0.0170315
CD93	1.07524	1.00021	1.1559	0.0493496
SOX8	0.957065	0.91182	1.00456	0.0757363
KLRC2	0.996486	0.954234	1.04061	0.873461
TCEAL2	0.95415	0.902271	1.00901	0.0998779
LINGO1	0.958835	0.900242	1.02124	0.191348
SFTPC	0.951791	0.885852	1.02264	0.17738
INHBA	1.00808	0.918528	1.10636	0.865377
EXTL1	0.858392	0.781415	0.942951	0.00144585
PNMAL2	0.865063	0.788166	0.949463	0.00227497
FAM13C	0.829048	0.754409	0.911072	9.8285e-05
GBP5	1.00925	0.930563	1.09459	0.824095
SYN1	0.941148	0.891092	0.994016	0.029614
ALDOC	0.930712	0.878173	0.986394	0.0154326
ENPP4	0.943396	0.866739	1.02683	0.177792
RIPPLY2	0.926939	0.871062	0.9864	0.0167739
PLAU	1.10297	1.04237	1.1671	0.000675582
TNFRSF10D	1.04973	0.925024	1.19126	0.451944
SLC7A14	0.948477	0.875176	1.02792	0.197399

## Sheet: Table S6
Table S6: Changes in m6A clusters, m6A gene clusters and m6A scores.
ID	cluster	gene.cluster	m6A score
CGGA325_CGGA_1001	A	1	high
CGGA325_CGGA_1007	A	1	high
CGGA325_CGGA_1008	C	1	high
CGGA325_CGGA_1011	B	1	high
CGGA325_CGGA_1015	A	1	high
CGGA325_CGGA_1019	A	1	high
CGGA325_CGGA_1023	A	2	high
CGGA325_CGGA_1024	A	1	high
CGGA325_CGGA_1026	C	1	high
CGGA325_CGGA_1035	C	1	high
CGGA325_CGGA_1039	A	2	high
CGGA325_CGGA_1045	A	1	high
CGGA325_CGGA_1049	C	1	high
CGGA325_CGGA_1053	A	1	high
CGGA325_CGGA_1060	B	2	low
CGGA325_CGGA_1068	A	1	high
CGGA325_CGGA_1070	A	1	high
CGGA325_CGGA_1072	A	2	high
CGGA325_CGGA_1073	C	1	high
CGGA325_CGGA_1074	A	1	high
CGGA325_CGGA_1077	A	1	high
CGGA325_CGGA_1078	A	2	high
CGGA325_CGGA_1083	C	1	high
CGGA325_CGGA_1091	C	1	high
CGGA325_CGGA_1099	A	1	high
CGGA325_CGGA_1105	C	1	high
CGGA325_CGGA_1109	A	2	high
CGGA325_CGGA_1114	C	1	high
CGGA325_CGGA_1116	B	2	low
CGGA325_CGGA_1119	A	2	high
CGGA325_CGGA_1124	A	1	high
CGGA325_CGGA_1129	B	2	high
CGGA325_CGGA_1136	B	2	high
CGGA325_CGGA_1139	A	2	low
CGGA325_CGGA_1170	B	2	high
CGGA325_CGGA_1171	A	1	high
CGGA325_CGGA_1175	A	2	high
CGGA325_CGGA_1177	A	1	high
CGGA325_CGGA_1180	C	1	high
CGGA325_CGGA_1188	A	2	high
CGGA325_CGGA_1197	A	2	low
CGGA325_CGGA_1214	C	1	high
CGGA325_CGGA_1216	A	2	high
CGGA325_CGGA_1218	A	1	high
CGGA325_CGGA_1219	B	2	low
CGGA325_CGGA_1224	A	1	high
CGGA325_CGGA_1227	C	1	high
CGGA325_CGGA_1234	A	1	high
CGGA325_CGGA_1237	A	1	high
CGGA325_CGGA_1240	A	1	high
CGGA325_CGGA_1251	B	2	high
CGGA325_CGGA_1258	A	1	high
CGGA325_CGGA_1270	A	2	low
CGGA325_CGGA_1271	A	1	high
CGGA325_CGGA_1272	A	2	high
CGGA325_CGGA_1275	A	1	high
CGGA325_CGGA_1283	B	2	high
CGGA325_CGGA_1285	A	1	high
CGGA325_CGGA_1287	B	2	high
CGGA325_CGGA_1299	C	1	high
CGGA325_CGGA_1301	B	2	low
CGGA325_CGGA_1313	C	1	high
CGGA325_CGGA_1314	A	2	high
CGGA325_CGGA_1320	A	2	high
CGGA325_CGGA_1324	B	2	low
CGGA325_CGGA_1332	A	1	high
CGGA325_CGGA_1338	C	1	high
CGGA325_CGGA_1342	C	1	high
CGGA325_CGGA_1343	A	1	high
CGGA325_CGGA_1346	C	1	high
CGGA325_CGGA_1370	A	1	high
CGGA325_CGGA_1375	B	2	high
CGGA325_CGGA_1381	A	2	high
CGGA325_CGGA_1384	B	2	low
CGGA325_CGGA_1393	A	1	high
CGGA325_CGGA_1394	B	2	high
CGGA325_CGGA_1409	B	2	low
CGGA325_CGGA_1412	B	2	low
CGGA325_CGGA_1450	B	2	low
CGGA325_CGGA_1460	C	2	low
CGGA325_CGGA_1475	C	1	high
CGGA325_CGGA_272	A	1	high
CGGA325_CGGA_274	C	1	high
CGGA325_CGGA_318	C	1	high
CGGA325_CGGA_342	A	2	high
CGGA325_CGGA_374	B	2	high
CGGA325_CGGA_413	C	1	high
CGGA325_CGGA_483	C	1	high
CGGA325_CGGA_491	B	2	low
CGGA325_CGGA_494	B	2	low
CGGA325_CGGA_499	A	2	high
CGGA325_CGGA_518	B	2	low
CGGA325_CGGA_525	A	1	high
CGGA325_CGGA_545	B	2	high
CGGA325_CGGA_604	C	1	high
CGGA325_CGGA_624	A	1	high
CGGA325_CGGA_658	B	2	high
CGGA325_CGGA_669	B	2	low
CGGA325_CGGA_676	B	1	high
CGGA325_CGGA_679	A	1	high
CGGA325_CGGA_680	B	2	low
CGGA325_CGGA_700	B	2	low
CGGA325_CGGA_710	B	2	low
CGGA325_CGGA_719	C	1	high
CGGA325_CGGA_731	A	1	high
CGGA325_CGGA_747	B	2	high
CGGA325_CGGA_759	A	2	low
CGGA325_CGGA_761	B	2	low
CGGA325_CGGA_773	B	2	low
CGGA325_CGGA_782	A	1	high
CGGA325_CGGA_789	A	2	low
CGGA325_CGGA_802	A	1	high
CGGA325_CGGA_804	B	2	high
CGGA325_CGGA_808	B	2	high
CGGA325_CGGA_822	B	2	low
CGGA325_CGGA_837	C	1	high
CGGA325_CGGA_842	C	1	high
CGGA325_CGGA_848	C	1	high
CGGA325_CGGA_850	A	1	high
CGGA325_CGGA_859	C	1	high
CGGA325_CGGA_876	C	1	high
CGGA325_CGGA_878	C	1	high
CGGA325_CGGA_899	B	2	high
CGGA325_CGGA_902	C	1	high
CGGA325_CGGA_D02	A	1	high
CGGA325_CGGA_D03	A	1	high
CGGA325_CGGA_D09	C	1	high
CGGA325_CGGA_D26	C	1	high
CGGA325_CGGA_D30	B	2	low
CGGA325_CGGA_D32	C	1	high
CGGA325_CGGA_D34	A	2	high
CGGA325_CGGA_D35	A	1	high
CGGA325_CGGA_D36	C	1	high
CGGA325_CGGA_D37	C	1	high
CGGA325_CGGA_D38	A	2	high
CGGA325_CGGA_D51	A	1	high
CGGA325_CGGA_D57	A	1	high
CGGA325_CGGA_D59	B	2	low
CGGA325_CGGA_J100	B	2	low
CGGA693_CGGA_1017	B	2	low
CGGA693_CGGA_1036	A	1	high
CGGA693_CGGA_1041	B	2	low
CGGA693_CGGA_1075	A	1	high
CGGA693_CGGA_1086	C	1	high
CGGA693_CGGA_1103	B	2	high
CGGA693_CGGA_1106	C	1	high
CGGA693_CGGA_1130	A	2	low
CGGA693_CGGA_1134	C	1	high
CGGA693_CGGA_1135	A	1	high
CGGA693_CGGA_1138	B	2	high
CGGA693_CGGA_1142	C	1	high
CGGA693_CGGA_1164	B	2	low
CGGA693_CGGA_1172	B	2	low
CGGA693_CGGA_120	C	1	high
CGGA693_CGGA_1208	C	1	high
CGGA693_CGGA_1236	B	2	low
CGGA693_CGGA_1248	B	2	low
CGGA693_CGGA_1255	C	1	high
CGGA693_CGGA_1256	A	2	low
CGGA693_CGGA_1257	B	2	low
CGGA693_CGGA_1260	A	2	high
CGGA693_CGGA_1262	C	1	high
CGGA693_CGGA_1282	A	1	high
CGGA693_CGGA_1325	B	1	high
CGGA693_CGGA_1326	A	2	high
CGGA693_CGGA_1337	B	2	low
CGGA693_CGGA_1353	C	1	high
CGGA693_CGGA_1354	C	1	high
CGGA693_CGGA_1365	C	1	high
CGGA693_CGGA_1371	A	1	high
CGGA693_CGGA_1378	C	1	high
CGGA693_CGGA_1380	B	2	low
CGGA693_CGGA_1382	B	2	high
CGGA693_CGGA_1387	C	1	high
CGGA693_CGGA_139	B	2	low
CGGA693_CGGA_1391	A	1	high
CGGA693_CGGA_1392	A	1	high
CGGA693_CGGA_1402	C	1	high
CGGA693_CGGA_1403	C	1	high
CGGA693_CGGA_1410	B	1	high
CGGA693_CGGA_1415	C	1	high
CGGA693_CGGA_1418	C	1	high
CGGA693_CGGA_1419	B	2	low
CGGA693_CGGA_1420	B	2	low
CGGA693_CGGA_1422	C	1	high
CGGA693_CGGA_1425	A	1	high
CGGA693_CGGA_1426	A	2	high
CGGA693_CGGA_1429	B	2	low
CGGA693_CGGA_1430	A	1	high
CGGA693_CGGA_1433	C	1	high
CGGA693_CGGA_1441	A	1	high
CGGA693_CGGA_1444	A	2	high
CGGA693_CGGA_1451	C	1	high
CGGA693_CGGA_1452	A	1	high
CGGA693_CGGA_1457	C	1	high
CGGA693_CGGA_1461	C	1	high
CGGA693_CGGA_1462	C	1	high
CGGA693_CGGA_1467	B	2	high
CGGA693_CGGA_1472	A	2	low
CGGA693_CGGA_1476	B	2	high
CGGA693_CGGA_1478	A	1	high
CGGA693_CGGA_1480	C	1	high
CGGA693_CGGA_1481	C	1	high
CGGA693_CGGA_1486	C	1	high
CGGA693_CGGA_1491	C	1	high
CGGA693_CGGA_1492	C	1	high
CGGA693_CGGA_1494	B	2	high
CGGA693_CGGA_1496	B	2	low
CGGA693_CGGA_1498	C	1	high
CGGA693_CGGA_1500	A	2	low
CGGA693_CGGA_1501	A	2	low
CGGA693_CGGA_1503	C	1	high
CGGA693_CGGA_1505	C	1	high
CGGA693_CGGA_1507	B	1	high
CGGA693_CGGA_1520	B	2	low
CGGA693_CGGA_1521	B	1	high
CGGA693_CGGA_1529	B	2	low
CGGA693_CGGA_1534	B	2	low
CGGA693_CGGA_1535	A	1	high
CGGA693_CGGA_1537	C	1	high
CGGA693_CGGA_1538	A	1	high
CGGA693_CGGA_1539	B	2	low
CGGA693_CGGA_1541	B	2	low
CGGA693_CGGA_1542	B	2	high
CGGA693_CGGA_1543	A	1	high
CGGA693_CGGA_1546	C	1	high
CGGA693_CGGA_1548	A	2	high
CGGA693_CGGA_1551	A	1	high
CGGA693_CGGA_1558	A	1	high
CGGA693_CGGA_1559	B	2	low
CGGA693_CGGA_1560	B	1	high
CGGA693_CGGA_1564	A	1	high
CGGA693_CGGA_1571	B	2	low
CGGA693_CGGA_1572	A	2	high
CGGA693_CGGA_1586	C	1	high
CGGA693_CGGA_1595	B	2	low
CGGA693_CGGA_1596	A	2	high
CGGA693_CGGA_1597	A	1	high
CGGA693_CGGA_1601	A	1	high
CGGA693_CGGA_1603	C	1	high
CGGA693_CGGA_1604	A	1	high
CGGA693_CGGA_1605	B	2	low
CGGA693_CGGA_1611	B	2	high
CGGA693_CGGA_1612	C	1	high
CGGA693_CGGA_1613	C	1	high
CGGA693_CGGA_1615	A	2	low
CGGA693_CGGA_1624	C	1	high
CGGA693_CGGA_1626	C	1	high
CGGA693_CGGA_1631	A	1	high
CGGA693_CGGA_1634	C	1	high
CGGA693_CGGA_1635	B	2	low
CGGA693_CGGA_1641	A	2	low
CGGA693_CGGA_1643	A	2	high
CGGA693_CGGA_1644	A	1	high
CGGA693_CGGA_1650	B	2	low
CGGA693_CGGA_1654	A	1	high
CGGA693_CGGA_1656	A	1	high
CGGA693_CGGA_1658	A	1	high
CGGA693_CGGA_1659	A	1	high
CGGA693_CGGA_1663	A	1	high
CGGA693_CGGA_1666	C	1	high
CGGA693_CGGA_1678	C	1	high
CGGA693_CGGA_1681	A	1	high
CGGA693_CGGA_1682	C	1	high
CGGA693_CGGA_1684	A	2	high
CGGA693_CGGA_1687	C	1	high
CGGA693_CGGA_1690	C	1	high
CGGA693_CGGA_1694	A	1	high
CGGA693_CGGA_1697	A	2	low
CGGA693_CGGA_1698	A	1	high
CGGA693_CGGA_1699	B	2	low
CGGA693_CGGA_1702	C	1	high
CGGA693_CGGA_1706	C	1	high
CGGA693_CGGA_1708	A	1	high
CGGA693_CGGA_1709	B	1	high
CGGA693_CGGA_1713	C	2	high
CGGA693_CGGA_1722	C	1	high
CGGA693_CGGA_1727	B	2	low
CGGA693_CGGA_1728	B	2	high
CGGA693_CGGA_1729	A	2	low
CGGA693_CGGA_1735	B	2	low
CGGA693_CGGA_1736	A	1	high
CGGA693_CGGA_1740	B	2	low
CGGA693_CGGA_1744	A	1	high
CGGA693_CGGA_1749	C	2	high
CGGA693_CGGA_1750	B	2	low
CGGA693_CGGA_1758	C	1	high
CGGA693_CGGA_1764	B	2	high
CGGA693_CGGA_1767	C	1	high
CGGA693_CGGA_1769	B	2	low
CGGA693_CGGA_1770	C	2	high
CGGA693_CGGA_1773	C	1	high
CGGA693_CGGA_1776	B	2	low
CGGA693_CGGA_1780	C	1	high
CGGA693_CGGA_1785	A	2	high
CGGA693_CGGA_1807	A	2	high
CGGA693_CGGA_1811	A	1	high
CGGA693_CGGA_1812	A	1	high
CGGA693_CGGA_1814	C	1	high
CGGA693_CGGA_1815	A	1	high
CGGA693_CGGA_1817	A	1	high
CGGA693_CGGA_1819	A	1	high
CGGA693_CGGA_1820	C	1	high
CGGA693_CGGA_1826	A	2	high
CGGA693_CGGA_1833	C	1	high
CGGA693_CGGA_1840	A	2	low
CGGA693_CGGA_1857	A	1	high
CGGA693_CGGA_1865	A	1	high
CGGA693_CGGA_1866	C	1	high
CGGA693_CGGA_1870	B	2	low
CGGA693_CGGA_1886	A	1	high
CGGA693_CGGA_1899	A	2	low
CGGA693_CGGA_1901	C	1	high
CGGA693_CGGA_1908	C	1	high
CGGA693_CGGA_1911	C	1	high
CGGA693_CGGA_1912	A	2	high
CGGA693_CGGA_1916	A	2	low
CGGA693_CGGA_1946	C	1	high
CGGA693_CGGA_1953	C	1	high
CGGA693_CGGA_1955	B	2	low
CGGA693_CGGA_1972	C	1	high
CGGA693_CGGA_1976	C	1	high
CGGA693_CGGA_1985	B	2	high
CGGA693_CGGA_2003	B	2	low
CGGA693_CGGA_2008	A	1	high
CGGA693_CGGA_2024	B	2	low
CGGA693_CGGA_2038	A	2	high
CGGA693_CGGA_2039	A	2	low
CGGA693_CGGA_2047	B	2	high
CGGA693_CGGA_2053	B	2	low
CGGA693_CGGA_2056	C	1	high
CGGA693_CGGA_2062	C	1	high
CGGA693_CGGA_2075	C	1	high
CGGA693_CGGA_2078	C	1	high
CGGA693_CGGA_2082	C	1	high
CGGA693_CGGA_2088	C	1	high
CGGA693_CGGA_2106	A	2	high
CGGA693_CGGA_2115	B	2	low
CGGA693_CGGA_487	A	1	high
CGGA693_CGGA_509	C	1	high
CGGA693_CGGA_530	A	1	high
CGGA693_CGGA_568	A	2	low
CGGA693_CGGA_777	C	1	high
CGGA693_CGGA_831	C	1	high
CGGA693_CGGA_869	C	1	high
CGGA693_CGGA_D53	C	1	high
CGGA693_CGGA_P100	A	2	high
CGGA693_CGGA_P102	C	1	high
CGGA693_CGGA_P106	C	1	high
CGGA693_CGGA_P109	A	1	high
CGGA693_CGGA_P112	B	2	low
CGGA693_CGGA_P116	C	1	high
CGGA693_CGGA_P136	B	1	high
CGGA693_CGGA_P143	C	1	high
CGGA693_CGGA_P15	B	2	low
CGGA693_CGGA_P154	B	2	low
CGGA693_CGGA_P16	B	2	high
CGGA693_CGGA_P160	C	1	high
CGGA693_CGGA_P164	C	1	high
CGGA693_CGGA_P175	B	1	high
CGGA693_CGGA_P178	B	2	low
CGGA693_CGGA_P180	C	1	high
CGGA693_CGGA_P182	C	1	high
CGGA693_CGGA_P199	C	1	high
CGGA693_CGGA_P205	C	1	high
CGGA693_CGGA_P22	A	2	high
CGGA693_CGGA_P25	C	1	high
CGGA693_CGGA_P28	C	1	high
CGGA693_CGGA_P280	B	2	low
CGGA693_CGGA_P283	A	1	high
CGGA693_CGGA_P295	A	2	low
CGGA693_CGGA_P335	A	2	low
CGGA693_CGGA_P385	B	2	low
CGGA693_CGGA_P401	C	1	high
CGGA693_CGGA_P411	C	1	high
CGGA693_CGGA_P415	A	1	high
CGGA693_CGGA_P499	A	1	high
CGGA693_CGGA_P512	C	1	high
CGGA693_CGGA_P585	C	1	high
CGGA693_CGGA_P596	B	2	low
CGGA693_CGGA_P609	A	2	high
CGGA693_CGGA_P610	A	2	low
CGGA693_CGGA_P619	B	1	high
CGGA693_CGGA_P625	C	1	high
CGGA693_CGGA_P7	C	1	high
CGGA693_CGGA_P87	A	2	low
CGGA693_CGGA_P89	C	1	high
CGGA693_CGGA_P99	B	2	low
TCGA.02.0047.01	B	2	low
TCGA.02.0055.01	A	1	high
TCGA.02.2483.01	B	2	low
TCGA.02.2485.01	B	2	low
TCGA.02.2486.01	A	1	high
TCGA.06.0125.01	B	2	high
TCGA.06.0129.01	B	2	low
TCGA.06.0130.01	B	1	high
TCGA.06.0132.01	B	2	low
TCGA.06.0138.01	B	2	low
TCGA.06.0141.01	A	2	high
TCGA.06.0156.01	A	2	high
TCGA.06.0157.01	B	2	low
TCGA.06.0158.01	B	2	low
TCGA.06.0168.01	B	2	low
TCGA.06.0174.01	A	2	low
TCGA.06.0178.01	B	2	low
TCGA.06.0184.01	A	2	high
TCGA.06.0187.01	B	1	high
TCGA.06.0190.01	A	1	high
TCGA.06.0210.01	A	1	high
TCGA.06.0211.01	A	2	high
TCGA.06.0219.01	B	2	low
TCGA.06.0238.01	B	2	low
TCGA.06.0644.01	A	1	high
TCGA.06.0645.01	A	2	high
TCGA.06.0646.01	A	2	high
TCGA.06.0649.01	B	2	high
TCGA.06.0686.01	B	2	low
TCGA.06.0743.01	A	2	high
TCGA.06.0744.01	A	2	low
TCGA.06.0745.01	A	2	high
TCGA.06.0747.01	B	2	high
TCGA.06.0749.01	B	2	low
TCGA.06.0750.01	A	1	high
TCGA.06.0878.01	C	1	high
TCGA.06.0882.01	B	2	low
TCGA.06.1804.01	B	2	low
TCGA.06.2557.01	B	2	high
TCGA.06.2558.01	B	2	low
TCGA.06.2559.01	C	2	high
TCGA.06.2561.01	B	2	low
TCGA.06.2562.01	C	2	low
TCGA.06.2563.01	C	2	low
TCGA.06.2564.01	B	2	high
TCGA.06.2565.01	B	2	high
TCGA.06.2567.01	B	2	high
TCGA.06.2569.01	B	1	high
TCGA.06.2570.01	B	2	low
TCGA.06.5408.01	C	2	high
TCGA.06.5410.01	A	2	high
TCGA.06.5411.01	B	2	low
TCGA.06.5412.01	A	2	high
TCGA.06.5413.01	B	2	high
TCGA.06.5414.01	B	1	high
TCGA.06.5416.01	B	2	low
TCGA.06.5417.01	B	2	low
TCGA.06.5418.01	A	1	high
TCGA.06.5856.01	B	2	high
TCGA.06.5858.01	B	1	high
TCGA.06.5859.01	B	2	high
TCGA.08.0386.01	B	2	low
TCGA.12.0616.01	B	2	high
TCGA.12.0618.01	A	2	low
TCGA.12.0619.01	A	1	high
TCGA.12.0821.01	B	2	low
TCGA.12.1597.01	B	2	low
TCGA.12.3650.01	A	2	low
TCGA.12.3652.01	C	2	high
TCGA.12.3653.01	A	2	high
TCGA.12.5295.01	A	2	high
TCGA.12.5299.01	A	2	high
TCGA.14.0781.01	A	1	high
TCGA.14.0787.01	B	2	high
TCGA.14.0789.01	A	1	high
TCGA.14.0790.01	B	2	high
TCGA.14.0817.01	B	2	high
TCGA.14.0871.01	B	1	high
TCGA.14.1034.01	B	1	high
TCGA.14.1823.01	B	2	high
TCGA.14.1825.01	B	2	low
TCGA.14.1829.01	B	2	high
TCGA.14.2554.01	B	2	low
TCGA.15.0742.01	A	2	high
TCGA.15.1444.01	B	2	low
TCGA.16.0846.01	B	2	low
TCGA.16.1045.01	B	2	high
TCGA.19.1390.01	B	2	low
TCGA.19.1787.01	B	2	high
TCGA.19.2619.01	B	2	low
TCGA.19.2620.01	B	2	low
TCGA.19.2624.01	A	2	low
TCGA.19.2625.01	B	1	high
TCGA.19.2629.01	B	2	low
TCGA.19.4065.01	A	1	high
TCGA.19.5960.01	B	2	low
TCGA.26.1442.01	B	2	low
TCGA.26.5132.01	B	1	high
TCGA.26.5133.01	B	2	high
TCGA.26.5134.01	B	2	low
TCGA.26.5135.01	A	2	low
TCGA.26.5136.01	B	2	high
TCGA.26.5139.01	A	2	high
TCGA.27.1830.01	A	1	high
TCGA.27.1831.01	B	1	high
TCGA.27.1832.01	A	1	high
TCGA.27.1834.01	B	2	low
TCGA.27.1835.01	A	2	high
TCGA.27.1837.01	B	2	low
TCGA.27.2519.01	B	2	low
TCGA.27.2521.01	B	2	low
TCGA.27.2523.01	C	2	high
TCGA.27.2524.01	C	1	high
TCGA.27.2526.01	B	2	high
TCGA.27.2528.01	B	2	high
TCGA.28.1747.01	B	2	low
TCGA.28.1753.01	A	2	high
TCGA.28.2509.01	B	1	high
TCGA.28.2513.01	A	1	high
TCGA.28.2514.01	B	2	low
TCGA.28.5204.01	A	2	high
TCGA.28.5207.01	B	2	low
TCGA.28.5208.01	B	2	high
TCGA.28.5209.01	B	1	high
TCGA.28.5213.01	B	1	high
TCGA.28.5215.01	B	2	low
TCGA.28.5216.01	A	2	low
TCGA.28.5218.01	A	1	high
TCGA.28.5220.01	B	2	high
TCGA.32.1970.01	B	2	low
TCGA.32.1980.01	B	2	low
TCGA.32.1982.01	A	2	low
TCGA.32.2615.01	A	2	high
TCGA.32.2616.01	B	2	high
TCGA.32.2632.01	B	2	high
TCGA.32.2634.01	B	2	low
TCGA.32.2638.01	A	1	high
TCGA.32.4213.01	A	1	high
TCGA.32.5222.01	B	2	high
TCGA.41.2571.01	A	2	low
TCGA.41.2572.01	C	1	high
TCGA.41.3915.01	A	1	high
TCGA.41.4097.01	A	2	low
TCGA.41.5651.01	B	2	low
TCGA.76.4925.01	C	1	high
TCGA.76.4926.01	B	2	low
TCGA.76.4927.01	A	1	high
TCGA.76.4928.01	A	1	high
TCGA.76.4929.01	B	2	low
TCGA.76.4931.01	A	2	low
TCGA.76.4932.01	A	2	high
